# Supplementary material for: Transcription factor binding site orientation and order are major drivers of gene regulatory activity
Source: Nat Commun. 2023 Apr 22;14:2333. doi: 10.1038/s41467-023-37960-5 (PMC10122648; doi:10.1038/s41467-023-37960-5)
Supplement: Supplementary file 3 — Supplementary Data 1 [file 41467_2023_37960_MOESM3_ESM.xlsx]

## Sheet: Supplementray Data_1
	NT-NT	T-NT	NT-T	T-T
FOXA1-FOXA1	0.0213014	-0.0157773	0.0148642	-0.00542302
FOXA1-ONECUT1	0.035406	-0.0312665	0.043838	0.0520617
FOXA1-HNF4A	0.14598	-0.0767171	-0.020151	-0.0242883
FOXA1-RXRA	0.0793763	-0.0716491	0.00251003	-0.00927873
FOXA1-HNF1A	0.154363	-0.0695814	-0.00208154	0.00932445
FOXA1-PPARA	0.197388	-0.115184	-0.0377231	-0.0562369
FOXA1-TFAP2C	0.0552547	-0.0413966	0.0375297	0.03936
FOXA1-XBP1	0.223852	-0.0894112	-0.0119194	-0.0161869
CEBPA-HNF4A	0.111777	-0.0342316	-0.0596181	-0.0701476
CEBPA-RXRA	0.0628947	-0.0403883	-0.0410779	-0.0456983
CEBPA-HNF1A	0.116553	-0.0304586	-0.0302852	-0.0361112
CEBPA-PPARA	0.175615	-0.0922312	-0.0753643	-0.0906827
CEBPA-XBP1	0.174375	-0.0531308	-0.0461172	-0.0564008
YY1-YY1	-0.0399797	-0.011718	0.0387061	0.0237046
YY1-HNF4A	0.0655223	-0.0243185	-0.0430052	-0.0549679
YY1-RXRA	0.0424803	-0.0328426	-0.0585632	-0.0572525
YY1-HNF1A	0.0932519	-0.0166057	-0.0388871	-0.038656
YY1-PPARA	0.188233	-0.0834218	-0.0968227	-0.10724
YY1-XBP1	0.0927019	-0.0242153	-0.0384243	-0.0352831
SP1-GABPA	-0.0307707	0.0635307	-0.0961442	-0.0905212
ONECUT1-ONECUT1	-0.0221774	0.0135493	-0.00906338	0.00449085
ONECUT1-PPARA	0.115492	-0.0162693	-0.0341259	-0.109802
AP1-FOXA1	0.132041	-0.0351789	-0.0287006	-0.0496512
AP1-HNF4A	0.0680575	-0.0454179	-0.0413903	-0.0554793
AP1-RXRA	0.0437706	-0.0343715	-0.0477437	-0.0556467
AP1-HNF1A	0.0985586	-0.0308261	-0.018356	-0.0260921
AP1-PPARA	0.181406	-0.0855888	-0.0891469	-0.109781
AP1-XBP1	0.161898	-0.0474218	-0.044989	-0.0555304
HNF4A-FOXA1	0.134436	-0.052566	0.022074	0.0141541
HNF4A-CEBPA	0.132906	-0.0263029	0.0375325	0.0387344
HNF4A-AP1	0.0795808	-0.0397777	0.045208	0.0525981
HNF4A-HNF4A	0.0264067	-0.01163	0.00629727	-0.00372056
HNF4A-RXRA	0.161163	-0.0179634	0.00501693	-0.0232914
HNF4A-PPARA	0.227701	-0.0187149	-0.0276514	-0.0544683
HNF4A-CTCF	0.101327	-0.047736	0.0395158	0.0395902
RXRA-FOXA1	0.105258	-0.0557391	0.0344037	0.0156702
RXRA-CEBPA	0.117176	-0.0347205	0.0481209	0.0426227
RXRA-YY1	0.021225	-0.0385195	0.0765242	0.0725798
RXRA-AP1	0.0637746	-0.0384566	0.0700922	0.059247
RXRA-HNF4A	0.0741038	-0.0157609	-0.0105923	-0.0211112
RXRA-CREB1	0.0359567	-0.0374871	0.0631895	0.0634342
RXRA-REST	0.101777	-0.0787566	0.0430285	0.0201544
RXRA-PPARA	0.257586	-0.0561985	-0.0378717	-0.0742118
RXRA-CTCF	0.0619888	-0.034512	0.0676967	0.0614022
CREB1-HNF4A	0.0723068	-0.0364255	-0.0445888	-0.0501278
CREB1-RXRA	0.0616139	-0.047701	-0.0474562	-0.0536228
CREB1-HNF1A	0.0882468	-0.0189214	-0.0229277	-0.0206828
CREB1-PPARA	0.193225	-0.101356	-0.0913715	-0.112797
CREB1-XBP1	0.12685	-0.0395503	-0.0447336	-0.0480065
NR2F2-FOXA1	0.137498	0.0274319	-0.0920689	-0.0920689
NR2F2-CEBPA	0.0425073	0.0250519	-0.0593828	-0.0593828
NR2F2-YY1	-0.0207255	0.0447881	-0.0915476	-0.0915476
NR2F2-AP1	-0.0446323	0.0386677	-0.0580097	-0.0580097
NR2F2-CREB1	-0.214071	0.0325926	-0.076841	-0.076841
NR2F2-AHR	-0.039172	0.0503513	-0.0684423	-0.0684423
NR2F2-REST	-0.361549	0.0520376	-0.167457	-0.167457
NR2F2-PPARA	-0.00887513	0.0212815	-0.110695	-0.110695
NR2F2-TFAP2C	-0.115469	0.0419322	-0.0598182	-0.0598182
NR2F2-CTCF	-0.0868546	0.022136	-0.0970699	-0.0970699
NR2F2-XBP1	-0.0939004	0.0528944	-0.101803	-0.101803
AHR-PPARA	0.159306	-0.0637753	-0.00983003	-0.0601504
REST-FOXA1	0.211057	-0.0619007	0.00785385	-0.0227886
REST-ONECUT1	0.0586026	-0.0642647	0.0590183	0.0413745
REST-HNF4A	0.167823	-0.0894141	-0.0055035	-0.0140568
REST-RXRA	0.182658	-0.12461	-0.0122626	-0.0245114
REST-HNF1A	0.150936	-0.0753861	0.0235585	0.0211946
REST-REST	0.0757964	-0.0154449	0.000364055	-0.0381117
REST-PPARA	0.272345	-0.139502	-0.0525742	-0.0728454
REST-TFAP2C	0.0598833	-0.0600497	0.0566789	0.0563445
REST-XBP1	0.16793	-0.0763498	0.0156854	-0.00773458
PPARA-FOXA1	0.194615	-0.0792056	0.0561589	0.046572
PPARA-CEBPA	0.162494	-0.0636226	0.081139	0.0892463
PPARA-YY1	0.0978359	-0.0526747	0.0978044	0.0963437
PPARA-AP1	0.154529	-0.0598739	0.088453	0.093303
PPARA-HNF4A	0.289083	-0.0482527	-0.0131899	-0.00338187
PPARA-RXRA	0.260312	-0.0849021	0.0173321	0.00819547
PPARA-CREB1	0.143412	-0.0662195	0.091712	0.10063
PPARA-AHR	0.128721	-0.087647	0.0305079	0.0500462
PPARA-REST	0.187161	-0.080652	0.05402	0.0464609
PPARA-PPARA	0.118108	-0.0410998	0.0576824	-0.0330637
PPARA-TFAP2C	0.0686968	-0.0768903	0.0261587	0.0619185
PPARA-CTCF	0.101056	-0.0581933	0.0763805	0.0739809
PPARA-XBP1	0.189768	-0.0911083	0.0405213	0.0268936
CTCF-HNF4A	0.10207	-0.0552564	-0.0425639	-0.0387319
CTCF-RXRA	0.0877706	-0.0449863	-0.0646398	-0.0648622
CTCF-HNF1A	0.104362	-0.0257435	-0.0250895	-0.0192862
CTCF-PPARA	0.177316	-0.0897029	-0.0770335	-0.0839983
CTCF-XBP1	0.122164	-0.0441317	-0.0348264	-0.0311858
XBP1-FOXA1	0.175838	-0.0386063	-0.0249497	-0.040519
XBP1-PPARA	0.194862	-0.0771353	-0.0144381	-0.092667
XBP1-XBP1	-0.00456317	-0.0539037	0.0982266	0.0339166
