# Supplementary material for: Transcription factor binding site orientation and order are major drivers of gene regulatory activity
Source: Nat Commun. 2023 Apr 22;14:2333. doi: 10.1038/s41467-023-37960-5 (PMC10122648; doi:10.1038/s41467-023-37960-5)
Supplement: Supplementary file 5 — Source Data [file 41467_2023_37960_MOESM5_ESM.xlsx]

## Sheet: 1
Fig 1b	Mean	Median	0.25	0.75		Fig1d	Non-Template						Template
REST	-0.691263	-0.551131	-1.05644	-0.249466				Mean	Median	0.25	0.75			Mean	Median	0.25	0.75
CTCF	-0.211795	-0.15174	-0.371829	0.00168992			REST	-0.562963	-0.426242	-0.802174	-0.22172		REST	-0.817275	-0.734399	-1.23112	-0.298577
YY1	-0.25103	-0.12046	-0.505558	0.0592909			YY1	-0.293087	-0.217286	-0.54032	-0.0230184		YY1	-0.258179	-0.176166	-0.451102	-0.0342606
GABPA	-0.135758	-0.0425711	-0.324183	0.125653			GABPA	-0.263495	-0.120035	-0.516161	0.0586944		GABPA	-0.157151	-0.0494108	-0.319949	0.0842453
CREB1	-0.0745458	-0.0126273	-0.192549	0.109559			CTCF	-0.142813	-0.0383651	-0.292769	0.0836183		CTCF	-0.0683835	0.0052803	-0.259939	0.141802
TFAP2C	-0.0384756	-0.00678206	-0.139321	0.0992352			ONECUT1	0.0148925	0.0419974	-0.0594221	0.14116		ONECUT1	0.0315248	0.0505807	-0.0444809	0.147054
AHR	-0.052117	0.00436327	-0.182526	0.136392			TFAP2C	-0.0772809	-0.0162902	-0.202312	0.083863		TFAP2C	0.000329602	0.00456527	-0.106835	0.112813
AP1	0.00260392	0.0269034	-0.133401	0.16546			AHR	-0.0669878	-0.0220675	-0.204235	0.138796		AHR	-0.0136753	0.0222749	-0.15759	0.16263
CEBPA	0.0104942	0.0327755	-0.116044	0.150658			AP1	-0.0654582	-0.0157632	-0.215524	0.115261		AP1	-0.0157101	0.0321874	-0.133317	0.166947
XBP1	-0.0298936	0.0401068	-0.288084	0.231018			CREB1	-0.166904	-0.118423	-0.334571	0.0548926		CREB1	-0.16523	-0.114931	-0.332131	0.0563341
FOXA1	0.00223102	0.0490279	-0.110838	0.168988			SP1	-0.0125258	0.018592	-0.13273	0.145983		SP1	0.157046	0.143892	0.0279044	0.269925
RXRA	0.0106009	0.0516744	-0.0947408	0.167993			CEBPA	0.0422096	0.0568476	-0.0768302	0.184192		CEBPA	0.00696015	0.0474264	-0.117892	0.154283
ONECUT1	0.010806	0.0600236	-0.0989183	0.173665			XBP1	0.0328225	0.0684715	-0.0754088	0.185706		XBP1	-0.133547	-0.0690905	-0.342115	0.0893022
HNF4A	0.0421665	0.0611356	-0.0703154	0.170934			NR2F2	0.0263595	0.0624119	-0.0577203	0.171588		NR2F2	0.149448	0.150834	0.0211525	0.282519
PPARA	0.0234325	0.0741352	-0.0965921	0.215542			RXRA	0.0638635	0.0730139	-0.052095	0.205839		RXRA	-0.0382914	-0.00454048	-0.188529	0.130209
SP1	0.0712519	0.0876018	-0.0422552	0.206933			HNF4A	0.111552	0.104019	-0.0106993	0.226897		HNF4A	-0.00489037	0.0411238	-0.113778	0.134592
NR2F2	0.0885852	0.0972388	-0.0190827	0.212796			FOXA1	0.148992	0.154783	0.0238623	0.262617		FOXA1	-0.115929	-0.0663126	-0.288972	0.0829655
HNF1A	0.314864	0.28948	0.125153	0.480763			PPARA	0.183147	0.201499	0.0713444	0.324765		PPARA	-0.118052	-0.0519837	-0.374552	0.178421
							HNF1A	0.308304	0.277106	0.117313	0.477326		HNF1A	0.321297	0.302291	0.12771	0.483169
Fig1e	Strand Asymmetry						Correlations				p-values
		1	2	3	4 or more			Non-Template	Template			Non-Template	Template
	FOXA1	0.530446	0.541744	0.551357	0.562298		HNF1A	0.526049	0.577332		HNF1A	6.67377e-60	8.18219e-64
	CEBPA	0.504245	0.508202	0.490093	0.463548		AP1	0.110501	0.223995		AP1	0.000781596	3.05589e-11
	YY1	0.493621	0.478077	0.465984	0.482692		AHR	0.00722258	0.112978		AHR	0.840086	0.00326709
	ONECUT1	0.492336	0.463695	0.458038	0.459365		CTCF	-0.400834	-0.436952		CTCF	1.91642e-26	9.58046e-28
	AP1	0.497997	0.489484	0.489745	0.489988		CEBPA	-0.0398687	0.218009		CEBPA	0.248683	4.95284e-09
	HNF4A	0.503951	0.517119	0.529494	0.525501		ONECUT1	-0.139732	0.148177		ONECUT1	4.21904e-05	6.20057e-05
	RXRA	0.49851	0.515447	0.537184	0.561022		GABPA	-0.222349	-0.168993		GABPA	2.56653e-10	6.43365e-06
	AHR	0.511105	0.491752	0.495398	0.493628		YY1	-0.394812	-0.361767		YY1	1.4256e-31	1.26859e-23
	HNF1A	0.506157	0.494867	0.493145	0.508551		TFAP2C	-0.170259	-0.0202045		TFAP2C	1.16365e-06	0.592257
	REST	0.521981	0.530022	0.549951	0.541813		HNF4A	0.21877	0.0391374		HNF4A	7.43158e-12	0.246941
	PPARA	0.545537	0.563225	0.575972	0.544492		REST	-0.707276	-0.656289		REST	3.7471e-111	3.22701e-80
	GABPA	0.488708	0.472388	0.47082	0.48548		PPARA	0.219819	-0.00940256		PPARA	4.80469e-10	0.809475
	TFAP2C	0.49158	0.485586	0.4734	0.476448		RXRA	0.300454	-0.100658		RXRA	3.82809e-22	0.00225007
	CTCF	0.500632	0.487304	0.495493	0.489455		FOXA1	0.286447	-0.0848833		FOXA1	2.02255e-18	0.0229278
	XBP1	0.526004	0.534814	0.551159	0.566767		XBP1	0.109374	-0.235391		XBP1	0.0018127	4.32163e-10
Fig 1f
XBP1													PPARA
Copies	Non-Template. mean	Template mean	Non-Template median	Template median	25% Non-Template	25% Template	75% Non-Template	75% Template	p-value			Copies	Non-Template. mean	Template mean	Non-Template median	Template median	25% Non-Template	25% Template	75% Non-Template	75% Template	p-value
1	0.0512202	-0.0565747	0.0784458	0.0108153	-0.0468261	-0.307866	0.195703	0.171615	8.88252e-07			1	0.120154	-0.0962127	0.136196	-0.0342042	0.0300472	-0.24907	0.23585	0.102025	1.72876e-29
2	0.125229	-0.140602	0.18515	-0.241218	-0.046218	-0.462909	0.325679	0.207581	3.136e-05			2	0.177972	-0.175164	0.214755	-0.0691563	0.0575729	-0.408915	0.335996	0.0875924	4.51845e-13
3	0.0762966	-0.298827	0.208525	-0.300994	-0.266001	-0.656364	0.378335	0.130536	0.000135892			3	0.305521	-0.131598	0.34521	0.00370412	0.174855	-0.316988	0.468164	0.0831525	4.54109e-10
4	0.0648395	-0.349546	0.21792	-0.406456	-0.231524	-0.73478	0.402718	0.0994655	0.000921824			4	0.410841	-0.185071	0.401185	-0.0274332	0.320116	-0.436112	0.463114	0.101841	6.96602e-08
REST													FOXA1
Copies	Non-Template. mean	Template mean	Non-Template median	Template median	25% Non-Template	25% Template	75% Non-Template	75% Template	p-value			Copies	Non-Template. mean	Template mean	Non-Template median	Template median	25% Non-Template	25% Template	75% Non-Template	75% Template	p-value
1	-0.314229	-0.487475	-0.261752	-0.418449	-0.43579	-0.755953	-0.151077	-0.188957	3.49448e-17			1	0.0464078	-0.0780708	0.0682714	-0.039681	-0.0300452	-0.2406	0.144817	0.0888817	6.46343e-20
2	-0.672255	-0.994374	-0.647427	-1.12185	-0.828716	-1.36509	-0.429777	-0.636305	1.19214e-07			2	0.13166	-0.11671	0.136702	-0.0597841	0.0248967	-0.290138	0.229166	0.100461	1.68961e-12
3	-1.04361	-1.42718	-1.02808	-1.4399	-1.30685	-1.71063	-0.751968	-1.11913	7.52511e-07			3	0.144805	-0.140788	0.175429	-0.0453501	0.0450785	-0.435084	0.272803	0.104292	1.2441e-08
4	-1.28383	-1.63336	-1.25333	-1.72613	-1.59266	-1.90445	-0.995598	-1.41218	0.000674418			4	0.21102	-0.195878	0.234778	-0.0855277	0.101624	-0.473667	0.305615	0.0960664	2.31548e-12

## Sheet: 2
Fig2a								p-value non-template		p-value template			Fig 2d
	(-200, -160)	(-160, -120)	(-120, -80)	(-80, -40)	(-40, 0)		AHR	0.000912606	AHR	1				FOXA1	CEBPA	YY1	SP1	ONECUT1	AP1	HNF4A	RXRA	HNF1A	REST	PPARA	GABPA	TFAP2C	XBP1
FOXA1	0.21351	0.275169	0.248627	0.177562	0.0333094		HNF4A	0.026139	HNF4A	1			Template	-0.0979709	0.0197378	-0.021701	-0.00689306	0.0445879	0.0246747	-0.0389627	-0.0444515	0.0181074	-0.153627	-0.135872	0.0019951	0.0249619	-0.0792037
CEBPA	-0.00820345	0.01956	-0.0497277	-0.0669455	-0.0331821		ONECUT1	1.5317e-15	ONECUT1	3.93469e-16			Non-Template	0.098622	-0.0155964	-0.0869663	0.0296182	-0.0577682	-0.0167785	0.0555024	0.0584203	0.000880339	0.0502751	0.140544	-0.0630472	-0.0324332	0.0443554
YY1	-0.143787	-0.0782903	-0.0593802	-0.0775555	-0.0194061		TFAP2C	0.00044752	TFAP2C	0.0770518			Convergent	-0.00252337	-0.00369342	0.193752	-0.000695807	0.0266976	-0.00912371	0.021498	-0.0164243	-0.056503	0.209284	-0.00333492	0.125006	0.0272889	0.150946
SP1	-0.118901	-0.143446	-0.0933957	-0.043262	-0.126577		FOXA1	0.00158705	FOXA1	8.85382e-16			Divergent	-0.0139564	-0.0103593	0.224501	-0.00399175	0.0295405	-0.0161983	0.0141914	0.00621822	-0.0594891	0.330357	0.0249892	0.0918782	0.0186069	0.109497
ONECUT1	-0.121061	-0.225082	-0.131608	-0.0576939	-0.0921325		RXRA	1	RXRA	1
AP1	-0.0111573	0.0475511	-0.0335827	-0.0619572	-0.0652864		PPARA	1	PPARA	0.00124845
HNF4A	0.137182	0.180296	0.0664036	0.0116982	0.158341		SP1	0.908461	SP1	0.00412609			Fig 2f
RXRA	0.224866	0.107881	0.0881612	0.158421	0.0634459		AP1	3.05582e-13	AP1	0.224644				FOXA1	CEBPA	YY1	SP1	ONECUT1	AP1	HNF4A	RXRA	CREB1	NR2F2	AHR	HNF1A	REST	PPARA	GABPA	TFAP2C	CTCF	XBP1
AHR	-0.176638	-0.0674437	0.0482583	0.0075148	-0.0292192		CEBPA	2.23878e-05	CEBPA	0.243687			100% NT	0.0837436	-0.0551585	-0.171657	0	-0.108428	-0.0363273	0.0935497	0.115535	0	0	-0.10433	0.0254825	0.103937	0.179741	-0.0925735	-0.054397	0.0283987	0.00752299
HNF1A	-0.0477918	-0.0248091	-0.00809245	0.0119158	-0.0453912		XBP1	1.20794e-19	XBP1	1.80358e-37			33-37% T 63-67% NT	0.0274386	0.0212355	0.112274	-0.0426676	-0.0216075	0.010337	0.00743482	0.0108172	0	0	0	-0.0632922	0.400272	0.101633	0.0464656	-0.0246896	0	0.23328
REST	0.335164	0.30205	0.248427	0.0364588	-0.00689645		GABPA	0.0886895	GABPA	0.000722328			50% T 50% NT	0.00190517	0.0160438	0.126376	-0.00292297	-0.0154537	0.0173764	-0.0077347	-0.00783817	0	-0.0147883	0	-0.0382775	0.176679	0.00976505	0.0624104	0.0125257	0.0202557	0.151374
PPARA	0.373751	0.356824	0.275909	0.224929	0.154833		YY1	1.20134e-18	YY1	1.58107e-13			33-37% NT 63-67% T	-0.0625911	0.0273426	0.1509	0.0640014	0.0203083	0.0597927	-0.0219397	-0.0216849	0	0	0	-0.0684648	0	0	0.104845	0.037377	0	0.148958
GABPA	-0.125387	-0.144377	-0.0898417	-0.0439134	-0.0309056		CTCF	1	CTCF	1.06767e-11			100% T	-0.103553	0.0238553	-0.0718884	0.0349378	0.090879	-0.0073209	-0.0362599	-0.0726636	0	0.0475619	-0.0317546	0.0266814	-0.16783	-0.108362	-0.0268315	0.0300955	0.0880969	-0.219852
TFAP2C	-0.0970444	-0.126289	-0.0659939	0.00784845	-0.00387227		HNF1A	7.28076e-26	HNF1A	2.29493e-14
CTCF	-0.0800176	-0.0140633	-0.0256	0.114805	0.0786368		REST	1.28608e-06	REST	6.07856e-55
XBP1	0.339692	0.226179	0.213505	-0.0133542	-0.0193446
Fig 2b
	FOXA1_Template_(-200,-160)	FOXA1_Template_(-160,-120)	FOXA1_Template_(-120,-80)	FOXA1_Template_(-80,-40)	FOXA1_Template_(-40,0)	FOXA1_Non-Template_(-200,-160)	FOXA1_Non-Template_(-160,-120)	FOXA1_Non-Template_(-120,-80)	FOXA1_Non-Template_(-80,-40)	FOXA1_Non-Template_(-40,0)
count	80	81	86	79	57	79	80	89	81	58
mean	-0.00238833	-0.0935094	-0.0708033	-0.0565447	-0.0313348	0.0683844	0.0217887	0.0764883	0.0350462	-0.0201861
std	0.141871	0.173077	0.144108	0.126256	0.145627	0.115594	0.114174	0.0777435	0.105835	0.141333
min	-0.451058	-0.457136	-0.39446	-0.321018	-0.311274	-0.32428	-0.45264	-0.169423	-0.598329	-0.412332
0.25	-0.0679984	-0.226135	-0.16778	-0.149504	-0.129414	0.0129824	-0.0377888	0.0196274	-0.00593386	-0.117892
0.5	0.0312576	-0.0693655	-0.0565144	-0.0753785	-0.025482	0.0651785	0.0402479	0.0719258	0.0445141	-0.00187736
0.75	0.0757371	0.0602082	0.0397741	0.0569497	0.0548536	0.125659	0.0895877	0.119889	0.0950902	0.0827592
max	0.253539	0.174156	0.25635	0.192239	0.283873	0.397189	0.254942	0.276877	0.19332	0.285549
	PPARA_Template_(-200,-160)	PPARA_Template_(-160,-120)	PPARA_Template_(-120,-80)	PPARA_Template_(-80,-40)	PPARA_Template_(-40,0)	PPARA_Non-Template_(-200,-160)	PPARA_Non-Template_(-160,-120)	PPARA_Non-Template_(-120,-80)	PPARA_Non-Template_(-80,-40)	PPARA_Non-Template_(-40,0)
count	82	80	87	81	42	82	79	88	82	42
mean	-0.0224482	-0.177832	-0.0771659	-0.0503976	0.0576579	0.129141	0.029053	0.0803459	0.0721971	0.16498
std	0.144821	0.253777	0.179386	0.140793	0.160185	0.101801	0.213361	0.0881207	0.121242	0.11533
min	-0.386613	-0.965669	-0.542761	-0.654689	-0.259119	-0.127065	-1.02902	-0.133645	-0.222553	-0.0174661
0.25	-0.124837	-0.356238	-0.183747	-0.123377	-0.0414241	0.0632905	-0.0122511	0.0200532	0.00258734	0.0948073
0.5	0.0150391	-0.155964	-0.0618278	-0.0402142	0.0491898	0.132629	0.0613877	0.0983738	0.064759	0.147036
0.75	0.0904157	0.0276721	0.0601578	0.068746	0.1203	0.207617	0.132294	0.14831	0.138624	0.235503
max	0.173928	0.281488	0.216565	0.319029	0.500816	0.368196	0.391417	0.277881	0.324141	0.512005
	REST_Template_(-200,-160)	REST_Template_(-160,-120)	REST_Template_(-120,-80)	REST_Template_(-80,-40)	REST_Template_(-40,0)	REST_Non-Template_(-200,-160)	REST_Non-Template_(-160,-120)	REST_Non-Template_(-120,-80)	REST_Non-Template_(-80,-40)	REST_Non-Template_(-40,0)
count	81	80	85	79	41	78	79	86	79	43
mean	-0.420995	-0.435273	-0.346355	-0.228698	-0.1401	-0.230592	-0.279433	-0.162406	-0.20535	-0.14488
std	0.200721	0.300972	0.229938	0.160915	0.142222	0.124045	0.178394	0.129226	0.129818	0.130106
min	-0.743583	-0.90278	-0.867853	-0.652794	-0.479023	-0.586172	-0.681006	-0.727483	-0.560013	-0.49979
0.25	-0.592141	-0.722281	-0.490737	-0.354016	-0.208439	-0.300078	-0.44137	-0.216439	-0.285271	-0.2139
0.5	-0.453129	-0.418917	-0.338002	-0.218722	-0.130509	-0.211429	-0.240536	-0.119636	-0.178536	-0.139185
0.75	-0.233554	-0.155979	-0.151871	-0.101781	-0.0491987	-0.137473	-0.13469	-0.0754006	-0.128211	-0.056661
max	-0.0683512	0.022553	0.0641903	0.0681585	0.196179	-0.0120122	0.027469	0.0490315	0.0284052	0.131141
Fig 2e
	CTCF_Convergent	CTCF_Divergent	CTCF_Non-Template	CTCF_Template	FOXA1_Convergent	FOXA1_Divergent	FOXA1_Non-Template	FOXA1_Template	ONECUT1_Convergent	ONECUT1_Divergent	ONECUT1_Non-Template	ONECUT1_Template	PPARA_Convergent	PPARA_Divergent	PPARA_Non-Template	PPARA_Template																YY1_Template
count	90	92	252	258	116	119	369	374	122	117	371	373	116	114	311	312																391
mean	-0.0797873	-0.0720156	-0.406859	-0.361767	0.0316954	0.0226976	0.14922	-0.163335	0.0134563	0.00651191	-0.15451	0.0943074	0.131745	0.119159	0.215599	-0.147334																-0.31058
std	0.143511	0.147461	0.403941	0.320659	0.171758	0.159485	0.189979	0.353485	0.191931	0.17366	0.372893	0.213746	0.145962	0.188114	0.311706	0.388365																0.421206
min	-0.325227	-0.325227	-1.6687	-1.33778	-0.36995	-0.581708	-0.843012	-1.17215	-0.568586	-0.51996	-1.41978	-0.858691	-0.336695	-0.748644	-1.29166	-1.52979																-1.41747
0.25	-0.182576	-0.182576	-0.647769	-0.571973	-0.0873045	-0.0764886	0.0570164	-0.427157	-0.10008	-0.0904447	-0.413066	-0.00321853	0.0387779	0.0042462	0.076841	-0.347542																-0.642626
0.5	-0.0856536	-0.0856536	-0.323474	-0.359377	0.0358919	0.0282203	0.170515	-0.0896756	0.0174643	-0.00464766	-0.0754559	0.114911	0.129504	0.123068	0.232505	-0.035911																-0.267051
0.75	0.0239288	0.0282402	-0.107878	-0.110673	0.15095	0.11394	0.260757	0.0961068	0.14142	0.10568	0.131956	0.218958	0.225548	0.234174	0.383078	0.0974611																0.0160742
max	0.296099	0.296099	0.296099	0.317932	0.515989	0.458442	0.857346	0.61306	0.431727	0.455219	0.866323	0.777024	0.50174	0.50174	1.12876	1.12876																0.613598
Fig 2g
	FOXA1_1 Template 2 Non-Template	FOXA1_2 Template 1 Non-Template	FOXA1_3 Template	FOXA1_3 Non-Template	FOXA1_4 Template	FOXA1_2 Template 2 Non-Template	FOXA1_4 Non-Template	FOXA1_3 Template 2 Non-Template	FOXA1_2 Template 3 Non-Template	FOXA1_5 Template	FOXA1_5 Non-Template	FOXA1_3 Template 3 Non-Template	FOXA1_6 Template	FOXA1_6 Non-Template
count	6	6	88	92	72	316	82	12	12	12	12	46	6	11
mean	-0.0626828	0.00470991	-0.14171	0.177203	-0.206488	0.0540133	0.218038	0.0253003	0.0762439	-0.297974	0.20494	0.0952659	-0.127428	0.213272
std	0.164652	0.111078	0.34345	0.178038	0.376885	0.173136	0.1794	0.210225	0.228866	0.414661	0.124281	0.360793	0.293168	0.145553
min	-0.311939	-0.132498	-0.772567	-0.270301	-1.17215	-0.350648	-0.176921	-0.213859	-0.379948	-0.863822	-0.109323	-0.371128	-0.62834	0.00114596
0.25	-0.134466	-0.060685	-0.420266	0.0591763	-0.467104	-0.0570563	0.110769	-0.113061	-0.0344443	-0.601725	0.16815	-0.0836895	-0.203954	0.13316
0.5	-0.0574327	-0.01229	-0.076521	0.180238	-0.0988153	0.0409413	0.240311	-0.0105737	0.0877893	-0.340536	0.232938	0.00388559	-0.0804072	0.200928
0.75	0.0148659	0.0590159	0.0956567	0.316172	0.0894266	0.162982	0.312102	0.120457	0.134129	0.077325	0.285764	0.101132	-0.00435479	0.289801
max	0.171886	0.179369	0.575053	0.558372	0.45672	0.72981	0.857346	0.518785	0.472637	0.248293	0.331439	1.44347	0.248728	0.469537
	RXRA_1 Template 2 Non-Template	RXRA_2 Template 1 Non-Template	RXRA_3 Template	RXRA_3 Non-Template	RXRA_4 Template	RXRA_2 Template 2 Non-Template	RXRA_4 Non-Template	RXRA_3 Template 2 Non-Template	RXRA_2 Template 3 Non-Template	RXRA_5 Template	RXRA_5 Non-Template	RXRA_3 Template 3 Non-Template	RXRA_6 Template	RXRA_6 Non-Template
count	6	6	98	98	92	342	89	12	11	12	12	52	11	10
mean	-0.036809	-0.0286525	-0.0739386	0.131418	-0.106901	0.0233252	0.23696	-0.0209444	-0.01848	-0.245251	0.21426	-0.00631438	-0.245957	0.2182
std	0.156857	0.112309	0.29257	0.315838	0.330041	0.143549	0.263675	0.142003	0.149003	0.443789	0.246513	0.173034	0.423215	0.229368
min	-0.176252	-0.17896	-0.977017	-0.987242	-0.997604	-0.471189	-0.778008	-0.260383	-0.218773	-0.862321	-0.141402	-0.473102	-0.95629	-0.214941
0.25	-0.130663	-0.115704	-0.182384	0.044013	-0.27249	-0.0711233	0.103883	-0.113747	-0.118747	-0.721751	0.0181529	-0.089496	-0.539965	0.0487573
0.5	-0.120105	-0.00361704	0.00187407	0.151481	0.00103944	0.0189747	0.273491	0.0394257	-0.0611798	-0.143784	0.249119	-0.00912789	-0.304507	0.279593
0.75	0.0831105	0.0464417	0.119557	0.316082	0.118608	0.121667	0.422575	0.0920446	0.0793493	0.099821	0.388557	0.0814995	0.113565	0.349194
max	0.178941	0.104217	0.375787	0.750346	0.416297	0.475501	0.744539	0.140314	0.23302	0.414196	0.689219	0.378138	0.248337	0.556993

## Sheet: 3
Fig 3b						Fig 3c						Fig 3d						Fig 3e													Fig 3f														Fig 3g
motif1_motif2	name1_name2	-log p_val'	max(means)-min(means)			motif1_motif2	name1_name2	"-log p_val"	max(means)-min(means)				NT-NT	T-NT	NT-T	T-T			AP1-HNF1A_NonTemplate1 Template2	AP1-HNF1A_Template2 NonTemplate1	AP1-HNF1A_Template1 Template2	AP1-HNF1A_NonTemplate1 NonTemplate2	AP1-HNF1A_NonTemplate2 NonTemplate1	AP1-HNF1A_Template2 Template1	AP1-HNF1A_NonTemplate2 Template1	AP1-HNF1A_Template1 NonTemplate2						FOXA1-RXRA_Non-Template Template_1.0_copies	FOXA1-RXRA_Template Template_1.0_copies	FOXA1-RXRA_Non-Template Non-Template_1.0_copies	FOXA1-RXRA_Template Non-Template_1.0_copies	FOXA1-RXRA_Non-Template Template_2.0_copies	FOXA1-RXRA_Template Template_2.0_copies	FOXA1-RXRA_Non-Template Non-Template_2.0_copies	FOXA1-RXRA_Template Non-Template_2.0_copies	FOXA1-RXRA_Non-Template Template_3.0_copies	FOXA1-RXRA_Template Template_3.0_copies	FOXA1-RXRA_Non-Template Non-Template_3.0_copies	FOXA1-RXRA_Template Non-Template_3.0_copies			HNF1A-CEBPA_First-Second_1.0_copies	HNF1A-CEBPA_Second-First_1.0_copies	HNF1A-CEBPA_First-Second_2.0_copies	HNF1A-CEBPA_Second-First_2.0_copies
TGTTTGCTTTG_TGTTTGCTTTG	FOXA1_FOXA1	1	0.0227831			TGTTTGCTTTG_GTTGCACAATA	FOXA1_CEBPA	0.1204	0.0549046			FOXA1-FOXA1	0.0213014	-0.0157773	0.0148642	-0.00542302		count	72	72	72	72	72	72	71	72					count	176	174	175	175	12	11	11	12	12	12	12	11		count	293	294	15	16
TGTTTGCTTTG_GTTGCACAATA	FOXA1_CEBPA	1	0.0196512			TGTTTGCTTTG_CAAGATGGCGGC	FOXA1_YY1	1	0.0427218			FOXA1-ONECUT1	0.035406	-0.0312665	0.043838	0.0520617		mean	0.310569	0.123374	0.279142	0.327441	0.0139065	0.127455	0.0651954	0.344705					mean	-0.00272773	-0.129113	0.123614	0.00974141	0.0677423	-0.257119	0.136513	-0.0273065	0.133788	-0.290698	0.179844	0.125319		mean	0.0937587	0.33145	0.256532	0.597148
TGTTTGCTTTG_CAAGATGGCGGC	FOXA1_YY1	1	0.00473958			TGTTTGCTTTG_CCCCGCCCCC	FOXA1_SP1	4.42701e-09	0.109856			FOXA1-HNF4A	0.14598	-0.0767171	-0.020151	-0.0242883		std	0.212411	0.186373	0.22994	0.206257	0.170181	0.196313	0.188934	0.225344					std	0.21576	0.303524	0.221252	0.236441	0.227546	0.220356	0.148138	0.383864	0.143712	0.380561	0.18034	0.374456		std	0.170428	0.17509	0.260459	0.268937
TGTTTGCTTTG_CCCCGCCCCC	FOXA1_SP1	1	0.0149378			TGTTTGCTTTG_CAAAATCAATAA	FOXA1_ONECUT1	0.0017597	0.0669527			FOXA1-RXRA	0.0793763	-0.0716491	0.00251003	-0.00927873		min	-0.337194	-0.254886	-0.539521	-0.282289	-0.380297	-0.429561	-0.407962	-0.406456					min	-0.804014	-0.907393	-0.691257	-0.666248	-0.51143	-0.627065	-0.138102	-0.900266	-0.249322	-0.826781	-0.150423	-0.483907		min	-0.481967	-0.13495	-0.230318	-0.034544
TGTTTGCTTTG_CAAAATCAATAA	FOXA1_ONECUT1	1	0.0229663			TGTTTGCTTTG_TGACTCA	FOXA1_AP1	1	0.0371367			FOXA1-HNF1A	0.154363	-0.0695814	-0.00208154	0.00932445		0.25	0.18018	0.00636869	0.223893	0.20645	-0.0597925	0.0399136	-0.0560818	0.232096					0.25	-0.108883	-0.353695	0.000407051	-0.141476	-0.021862	-0.357469	0.0805435	-0.195304	0.11098	-0.577403	0.083641	-0.164635		0.25	-0.0131406	0.212031	0.080644	0.473943
TGTTTGCTTTG_TGACTCA	FOXA1_AP1	4.63838e-05	0.0703131			TGTTTGCTTTG_GGGGCAAAGGTCA	FOXA1_HNF4A	0.0422015	0.0505287			FOXA1-PPARA	0.197388	-0.115184	-0.0377231	-0.0562369		0.5	0.332176	0.12005	0.312835	0.334218	0.034047	0.120525	0.0560024	0.392051					0.5	0.0481524	-0.0251456	0.122267	0.0240545	0.166826	-0.158715	0.168305	0.0416466	0.165331	-0.285967	0.206791	0.247913		0.5	0.0861315	0.339999	0.2041	0.582899
TGTTTGCTTTG_GGGGCAAAGGTCA	FOXA1_HNF4A	5.07634e-13	0.0550365			TGTTTGCTTTG_CAAAGGTCAGG	FOXA1_RXRA	0.0207274	0.0475998			FOXA1-TFAP2C	0.0552547	-0.0413966	0.0375297	0.03936		0.75	0.440474	0.232736	0.405449	0.445169	0.0900168	0.228299	0.17604	0.457621					0.75	0.132079	0.0882596	0.237644	0.150314	0.209353	-0.0944896	0.228299	0.278577	0.235283	-0.0523233	0.272917	0.363672		0.75	0.191477	0.439998	0.411349	0.717982
TGTTTGCTTTG_CAAAGGTCAGG	FOXA1_RXRA	2.69081e-10	0.0481889			TGTTTGCTTTG_TGACGTCA	FOXA1_CREB1	2.08843e-06	0.0530723			FOXA1-XBP1	0.223852	-0.0894112	-0.0119194	-0.0161869		max	0.843143	0.639557	0.791858	0.924129	0.428516	0.668559	0.544474	0.897883					max	0.436798	0.557637	1.80744	0.611792	0.277589	0.0027554	0.358193	0.372856	0.26031	0.485298	0.481554	0.708528		max	0.759529	0.870094	0.81247	1.04723
TGTTTGCTTTG_TGACGTCA	FOXA1_CREB1	0.000812061	0.0352782			TGTTTGCTTTG_CCCCCTGACCTTTGCCCCCTGCC	FOXA1_NR2F2	0.00291422	0.0971925			CEBPA-HNF4A	0.111777	-0.0342316	-0.0596181	-0.0701476
TGTTTGCTTTG_CCCCCTGACCTTTGCCCCCTGCC	FOXA1_NR2F2	0.000167493	0.0573298			TGTTTGCTTTG_GGGGATCGCGTGCCAGCCC	FOXA1_AHR	0.503513	0.0892947			CEBPA-RXRA	0.0628947	-0.0403883	-0.0410779	-0.0456983			REST-NR2F2_NonTemplate1 Template2	REST-NR2F2_Template2 NonTemplate1	REST-NR2F2_Template1 Template2	REST-NR2F2_NonTemplate1 NonTemplate2	REST-NR2F2_NonTemplate2 NonTemplate1	REST-NR2F2_Template2 Template1	REST-NR2F2_NonTemplate2 Template1	REST-NR2F2_Template1 NonTemplate2						FOXA1-XBP1_Non-Template Template_1.0_copies	FOXA1-XBP1_Template Template_1.0_copies	FOXA1-XBP1_Non-Template Non-Template_1.0_copies	FOXA1-XBP1_Template Non-Template_1.0_copies	FOXA1-XBP1_Non-Template Template_2.0_copies	FOXA1-XBP1_Template Template_2.0_copies	FOXA1-XBP1_Non-Template Non-Template_2.0_copies	FOXA1-XBP1_Template Non-Template_2.0_copies	FOXA1-XBP1_Non-Template Template_3.0_copies	FOXA1-XBP1_Template Template_3.0_copies	FOXA1-XBP1_Non-Template Non-Template_3.0_copies	FOXA1-XBP1_Template Non-Template_3.0_copies			HNF1A-CTCF_First-Second_1.0_copies	HNF1A-CTCF_Second-First_1.0_copies	HNF1A-CTCF_First-Second_2.0_copies	HNF1A-CTCF_Second-First_2.0_copies
TGTTTGCTTTG_GGGGATCGCGTGCCAGCCC	FOXA1_AHR	1	0.00501394			TGTTTGCTTTG_AGTTAATGATTAACCAA	FOXA1_HNF1A	1	0.0427345			CEBPA-HNF1A	0.116553	-0.0304586	-0.0302852	-0.0361112		count	64	65	66	66	49	66	44	66					count	176	172	176	174	12	12	12	12	12	12	11	11		count	288	288	22	24
TGTTTGCTTTG_AGTTAATGATTAACCAA	FOXA1_HNF1A	2.90239e-11	0.0837987			TGTTTGCTTTG_GCGCTGTCCGTGGTGCTGA	FOXA1_REST	8.20601e-09	0.0981691			CEBPA-PPARA	0.175615	-0.0922312	-0.0753643	-0.0906827		mean	-0.149529	-0.0371647	-0.325702	-0.255832	-0.315913	-0.0523432	-0.627745	-0.493931					mean	0.0998649	-0.0450925	0.0894616	-0.0181352	0.155708	-0.121327	0.368621	0.0397984	0.12716	-0.0962198	0.465979	0.172965		mean	-0.0729325	0.106992	-0.160201	0.0677553
TGTTTGCTTTG_GCGCTGTCCGTGGTGCTGA	FOXA1_REST	1	0.0169823			TGTTTGCTTTG_CCGGGTCATTGGGGTCAGG	FOXA1_PPARA	1.65381e-24	0.168044			CEBPA-XBP1	0.174375	-0.0531308	-0.0461172	-0.0564008		std	0.255136	0.232982	0.401529	0.290386	0.269279	0.200288	0.339487	0.390295					std	0.324137	0.399876	0.198629	0.289202	0.338699	0.374019	0.202759	0.364907	0.512126	0.459901	0.239362	0.548661		std	0.229647	0.263992	0.267621	0.275442
TGTTTGCTTTG_CCGGGTCATTGGGGTCAGG	FOXA1_PPARA	0.0055833	0.0526942			TGTTTGCTTTG_CCCGGAAGTG	FOXA1_GABPA	1	0.0408981			YY1-YY1	-0.0399797	-0.011718	0.0387061	0.0237046		min	-0.988336	-0.525206	-1.08273	-1.01905	-0.95613	-0.464823	-1.6052	-1.22731					min	-0.698126	-1.00003	-0.581537	-0.811364	-0.395822	-0.737591	-0.0968728	-0.531493	-0.894355	-0.786915	0.0552541	-0.758432		min	-0.847579	-1.0323	-0.662026	-0.824687
TGTTTGCTTTG_CCCGGAAGTG	FOXA1_GABPA	1	0.0201528			TGTTTGCTTTG_TGCCCCAAGGCA	FOXA1_TFAP2C	1	0.0196131			YY1-HNF4A	0.0655223	-0.0243185	-0.0430052	-0.0549679		0.25	-0.302502	-0.222188	-0.673947	-0.395431	-0.467465	-0.186559	-0.802381	-0.794258					0.25	-0.151415	-0.373622	-0.0116962	-0.236492	-0.0843373	-0.441741	0.293409	-0.16959	-0.10017	-0.455072	0.312999	-0.134439		0.25	-0.173274	-0.0197436	-0.401302	-0.043165
TGTTTGCTTTG_TGCCCCAAGGCA	FOXA1_TFAP2C	1	0.0070174			TGTTTGCTTTG_CGGCCACCAGGGGGCGCCA	FOXA1_CTCF	0.0011561	0.0758104			YY1-RXRA	0.0424803	-0.0328426	-0.0585632	-0.0572525		0.5	-0.13648	-0.027073	-0.30894	-0.211681	-0.305494	-0.0900582	-0.610804	-0.446475					0.5	0.140525	0.0379047	0.109573	0.0504074	0.289922	-0.0918	0.35567	0.0726144	0.199531	0.00401473	0.458549	0.344451		0.5	-0.0520114	0.151504	-0.0972155	0.126689
TGTTTGCTTTG_CGGCCACCAGGGGGCGCCA	FOXA1_CTCF	0.0354832	0.0423944			GTTGCACAATA_CAAGATGGCGGC	CEBPA_YY1	1	0.0479295			YY1-HNF1A	0.0932519	-0.0166057	-0.0388871	-0.038656		0.75	0.0313168	0.150937	0.0348756	-0.0765795	-0.158563	0.0735806	-0.404216	-0.157997					0.75	0.348927	0.281752	0.223832	0.196007	0.390194	0.140765	0.451739	0.314889	0.51777	0.177931	0.595882	0.51376		0.75	0.0748187	0.281789	0.09036	0.231682
TGTTTGCTTTG_GTGATGACGTGTCCCAT	FOXA1_XBP1	0.00308389	0.0640603			GTTGCACAATA_CCCCGCCCCC	CEBPA_SP1	1.8975e-21	0.18375			YY1-PPARA	0.188233	-0.0834218	-0.0968227	-0.10724		max	0.375035	0.519109	0.245334	0.261729	0.232723	0.457972	-0.0347107	0.133272					max	0.689003	0.649473	0.689003	0.700917	0.604873	0.486647	0.736901	0.50832	0.746736	0.672523	0.817558	0.875088		max	0.414422	0.779626	0.221888	0.578385
GTTGCACAATA_TGTTTGCTTTG	CEBPA_FOXA1	1	0.0261991			GTTGCACAATA_CAAAATCAATAA	CEBPA_ONECUT1	1.46115e-07	0.0997126			YY1-XBP1	0.0927019	-0.0242153	-0.0384243	-0.0352831
GTTGCACAATA_GTTGCACAATA	CEBPA_CEBPA	1	0.0248679			GTTGCACAATA_TGACTCA	CEBPA_AP1	1	0.0540742			SP1-GABPA	-0.0307707	0.0635307	-0.0961442	-0.0905212			REST-RXRA_NonTemplate1 Template2	REST-RXRA_Template2 NonTemplate1	REST-RXRA_Template1 Template2	REST-RXRA_NonTemplate1 NonTemplate2	REST-RXRA_NonTemplate2 NonTemplate1	REST-RXRA_Template2 Template1	REST-RXRA_NonTemplate2 Template1	REST-RXRA_Template1 NonTemplate2						PPARA-TFAP2C_Non-Template Template_1.0_copies	PPARA-TFAP2C_Template Template_1.0_copies	PPARA-TFAP2C_Non-Template Non-Template_1.0_copies	PPARA-TFAP2C_Template Non-Template_1.0_copies	PPARA-TFAP2C_Non-Template Template_2.0_copies	PPARA-TFAP2C_Template Template_2.0_copies	PPARA-TFAP2C_Non-Template Non-Template_2.0_copies	PPARA-TFAP2C_Template Non-Template_2.0_copies	PPARA-TFAP2C_Non-Template Template_3.0_copies	PPARA-TFAP2C_Template Template_3.0_copies	PPARA-TFAP2C_Non-Template Non-Template_3.0_copies	PPARA-TFAP2C_Template Non-Template_3.0_copies			HNF1A-FOXA1_First-Second_1.0_copies	HNF1A-FOXA1_Second-First_1.0_copies	HNF1A-FOXA1_First-Second_2.0_copies	HNF1A-FOXA1_Second-First_2.0_copies
GTTGCACAATA_CAAGATGGCGGC	CEBPA_YY1	1	0.00273866			GTTGCACAATA_GGGGCAAAGGTCA	CEBPA_HNF4A	3.70806e-13	0.0820176			ONECUT1-ONECUT1	-0.0221774	0.0135493	-0.00906338	0.00449085		count	66	66	66	65	66	66	66	65					count	30	30	30	30	12	12	12	12	7	8	8	8		count	302	300	23	24
GTTGCACAATA_CCCCGCCCCC	CEBPA_SP1	1	0.0109995			GTTGCACAATA_CAAAGGTCAGG	CEBPA_RXRA	6.8253e-14	0.0888475			ONECUT1-PPARA	0.115492	-0.0162693	-0.0341259	-0.109802		mean	-0.333004	-0.466807	-0.582033	-0.211953	-0.214199	-0.704388	-0.35015	-0.416143					mean	0.0399746	-0.118745	0.0589368	-0.0901927	0.296056	-0.143353	0.158206	-0.260185	0.37274	-0.107442	0.24336	-0.175249		mean	0.10258	0.332176	0.282466	0.53755
GTTGCACAATA_CAAAATCAATAA	CEBPA_ONECUT1	1	0.0130945			GTTGCACAATA_TGACGTCA	CEBPA_CREB1	1	0.0121186			AP1-FOXA1	0.132041	-0.0351789	-0.0287006	-0.0496512		std	0.226328	0.316742	0.378816	0.254692	0.164802	0.431234	0.270581	0.441071					std	0.136838	0.26968	0.145583	0.288693	0.17548	0.2836	0.149711	0.405692	0.254666	0.328713	0.124023	0.32082		std	0.215515	0.209721	0.291445	0.210661
GTTGCACAATA_TGACTCA	CEBPA_AP1	0.00022622	0.066799			GTTGCACAATA_CCCCCTGACCTTTGCCCCCTGCC	CEBPA_NR2F2	2.03008e-10	0.120678			AP1-HNF4A	0.0680575	-0.0454179	-0.0413903	-0.0554793		min	-0.933484	-1.12295	-1.4703	-0.923854	-0.562926	-1.50118	-1.0731	-1.29342					min	-0.211051	-0.779881	-0.211051	-0.592014	0.0570167	-0.547137	-0.0953994	-0.832177	0.0764115	-0.734756	0.0147585	-0.599385		min	-0.856618	-0.417991	-0.290093	0.217805
GTTGCACAATA_GGGGCAAAGGTCA	CEBPA_HNF4A	1.30159e-10	0.0533225			GTTGCACAATA_GGGGATCGCGTGCCAGCCC	CEBPA_AHR	0.00633175	0.10493			AP1-RXRA	0.0437706	-0.0343715	-0.0477437	-0.0556467		0.25	-0.463457	-0.698263	-0.866875	-0.404279	-0.333396	-1.02427	-0.517149	-0.842772					0.25	-0.0619155	-0.30089	-0.0268785	-0.318591	0.156046	-0.380428	0.0739144	-0.662041	0.219033	-0.264954	0.188503	-0.415908		0.25	-0.007719	0.212438	0.0657496	0.374571
GTTGCACAATA_CAAAGGTCAGG	CEBPA_RXRA	1.13998e-05	0.0384415			GTTGCACAATA_AGTTAATGATTAACCAA	CEBPA_HNF1A	0.000437888	0.0986089			AP1-HNF1A	0.0985586	-0.0308261	-0.018356	-0.0260921		0.5	-0.325887	-0.487725	-0.581028	-0.182942	-0.219144	-0.797862	-0.325405	-0.25563					0.5	0.0310385	-0.05647	0.0437025	-0.0807117	0.290172	-0.118561	0.190025	-0.210974	0.265773	0.0511255	0.260801	-0.201466		0.5	0.113154	0.346673	0.301683	0.49218
GTTGCACAATA_TGACGTCA	CEBPA_CREB1	2.17676e-08	0.0526287			GTTGCACAATA_GCGCTGTCCGTGGTGCTGA	CEBPA_REST	1.95107e-08	0.0924131			AP1-PPARA	0.181406	-0.0855888	-0.0891469	-0.109781		0.75	-0.177875	-0.190479	-0.291382	0.0345906	-0.0941612	-0.282195	-0.163395	-0.034878					0.75	0.122268	0.103091	0.15118	0.15364	0.423027	0.0820147	0.258234	0.124575	0.541643	0.117214	0.308002	0.0924265		0.75	0.226523	0.469938	0.531866	0.655942
GTTGCACAATA_CCCCCTGACCTTTGCCCCCTGCC	CEBPA_NR2F2	1.23063e-05	0.0648389			GTTGCACAATA_CCGGGTCATTGGGGTCAGG	CEBPA_PPARA	1.30333e-27	0.181621			AP1-XBP1	0.161898	-0.0474218	-0.044989	-0.0555304		max	0.114385	0.0684392	0.200551	0.14342	0.199337	0.0784901	0.0417538	0.229766					max	0.327155	0.229131	0.37069	0.293531	0.569212	0.2797	0.38875	0.2041	0.745641	0.166614	0.397155	0.265656		max	0.643782	1.03345	0.719355	0.951538
GTTGCACAATA_GGGGATCGCGTGCCAGCCC	CEBPA_AHR	1	0.00092537			GTTGCACAATA_CCCGGAAGTG	CEBPA_GABPA	0.0387112	0.0879458			HNF4A-FOXA1	0.134436	-0.052566	0.022074	0.0141541
GTTGCACAATA_AGTTAATGATTAACCAA	CEBPA_HNF1A	1.1105e-17	0.10242			GTTGCACAATA_TGCCCCAAGGCA	CEBPA_TFAP2C	0.248978	0.0441971			HNF4A-CEBPA	0.132906	-0.0263029	0.0375325	0.0387344																REST-PPARA_Non-Template Template_1.0_copies	REST-PPARA_Template Template_1.0_copies	REST-PPARA_Non-Template Non-Template_1.0_copies	REST-PPARA_Template Non-Template_1.0_copies	REST-PPARA_Non-Template Template_2.0_copies	REST-PPARA_Template Template_2.0_copies	REST-PPARA_Non-Template Non-Template_2.0_copies	REST-PPARA_Template Non-Template_2.0_copies	REST-PPARA_Non-Template Template_3.0_copies	REST-PPARA_Template Template_3.0_copies	REST-PPARA_Non-Template Non-Template_3.0_copies	REST-PPARA_Template Non-Template_3.0_copies			AP1-XBP1_First-Second_1.0_copies	AP1-XBP1_Second-First_1.0_copies	AP1-XBP1_First-Second_2.0_copies	AP1-XBP1_Second-First_2.0_copies
GTTGCACAATA_GCGCTGTCCGTGGTGCTGA	CEBPA_REST	1	0.00147515			GTTGCACAATA_CGGCCACCAGGGGGCGCCA	CEBPA_CTCF	6.0166e-14	0.118532			HNF4A-AP1	0.0795808	-0.0397777	0.045208	0.0525981															count	158	155	157	155	11	12	11	12	6	8	5	5		count	312	313	24	24
GTTGCACAATA_CCGGGTCATTGGGGTCAGG	CEBPA_PPARA	1	0.0180822			CAAGATGGCGGC_CCCCGCCCCC	YY1_SP1	1.0394e-38	0.263971			HNF4A-HNF4A	0.0264067	-0.01163	0.00629727	-0.00372056															mean	-0.374686	-0.531172	-0.100242	-0.313435	-0.605391	-0.816389	-0.0978728	-0.435674	-0.865233	-1.31644	-0.498257	-0.842802		mean	0.0918332	-0.171986	0.387518	-0.105518
GTTGCACAATA_CCCGGAAGTG	CEBPA_GABPA	1	0.0260381			CAAGATGGCGGC_CAAAATCAATAA	YY1_ONECUT1	4.99939e-29	0.186999			HNF4A-RXRA	0.161163	-0.0179634	0.00501693	-0.0232914															std	0.31263	0.409367	0.252671	0.346169	0.297684	0.520133	0.297883	0.473379	0.476938	0.50863	0.386876	0.925108		std	0.284246	0.371283	0.294503	0.574344
GTTGCACAATA_TGCCCCAAGGCA	CEBPA_TFAP2C	1	0.00564557			CAAGATGGCGGC_TGACTCA	YY1_AP1	3.177e-20	0.15194			HNF4A-PPARA	0.227701	-0.0187149	-0.0276514	-0.0544683															min	-1.12611	-1.43731	-0.895478	-1.2131	-0.991227	-1.64841	-0.680296	-1.25027	-1.35722	-1.73355	-1.07022	-2.16244		min	-0.517057	-1.58867	-0.098397	-1.57183
GTTGCACAATA_CGGCCACCAGGGGGCGCCA	CEBPA_CTCF	1	0.0334129			CAAGATGGCGGC_GGGGCAAAGGTCA	YY1_HNF4A	1.15894e-35	0.172157			HNF4A-CTCF	0.101327	-0.047736	0.0395158	0.0395902															0.25	-0.608275	-0.884819	-0.248468	-0.581714	-0.873712	-1.21461	-0.237129	-0.804309	-1.28919	-1.64443	-0.614489	-1.34141		0.25	-0.129033	-0.45573	0.276814	-0.556252
GTTGCACAATA_GTGATGACGTGTCCCAT	CEBPA_XBP1	0.332619	0.0555074			CAAGATGGCGGC_CAAAGGTCAGG	YY1_RXRA	2.03393e-52	0.193324			RXRA-FOXA1	0.105258	-0.0557391	0.0344037	0.0156702															0.5	-0.313894	-0.48422	-0.0743309	-0.2402	-0.575983	-0.855239	-0.0765022	-0.23007	-0.865916	-1.52903	-0.496983	-0.695624		0.5	0.0926752	-0.120379	0.390604	-0.0583376
CAAGATGGCGGC_TGTTTGCTTTG	YY1_FOXA1	0.671524	0.0414325			CAAGATGGCGGC_TGACGTCA	YY1_CREB1	3.83244e-21	0.0956648			RXRA-CEBPA	0.117176	-0.0347205	0.0481209	0.0426227															0.75	-0.127498	-0.188012	0.0701154	-0.0801971	-0.336689	-0.407674	0.0743514	-0.103287	-0.51126	-1.19798	-0.259943	-0.0948852		0.75	0.327477	0.14337	0.518038	0.382394
CAAGATGGCGGC_GTTGCACAATA	YY1_CEBPA	0.195851	0.0455044			CAAGATGGCGGC_CCCCCTGACCTTTGCCCCCTGCC	YY1_NR2F2	1.73418e-23	0.225317			RXRA-YY1	0.021225	-0.0385195	0.0765242	0.0725798															max	0.304225	0.445354	0.399456	0.387511	-0.217885	-0.131281	0.455819	0.116928	-0.279031	-0.48753	-0.049651	0.0803465		max	0.940891	0.609654	1.1608	0.773458
CAAGATGGCGGC_CAAGATGGCGGC	YY1_YY1	1	0.0301079			CAAGATGGCGGC_GGGGATCGCGTGCCAGCCC	YY1_AHR	2.63622e-16	0.190049			RXRA-AP1	0.0637746	-0.0384566	0.0700922	0.059247
CAAGATGGCGGC_CCCCGCCCCC	YY1_SP1	1	0.00306272			CAAGATGGCGGC_AGTTAATGATTAACCAA	YY1_HNF1A	9.47778e-36	0.213839			RXRA-HNF4A	0.0741038	-0.0157609	-0.0105923	-0.0211112																REST-RXRA_Non-Template Template_1.0_copies	REST-RXRA_Template Template_1.0_copies	REST-RXRA_Non-Template Non-Template_1.0_copies	REST-RXRA_Template Non-Template_1.0_copies	REST-RXRA_Non-Template Template_2.0_copies	REST-RXRA_Template Template_2.0_copies	REST-RXRA_Non-Template Non-Template_2.0_copies	REST-RXRA_Template Non-Template_2.0_copies	REST-RXRA_Non-Template Template_3.0_copies	REST-RXRA_Template Template_3.0_copies	REST-RXRA_Non-Template Non-Template_3.0_copies	REST-RXRA_Template Non-Template_3.0_copies
CAAGATGGCGGC_CAAAATCAATAA	YY1_ONECUT1	1	0.0359081			CAAGATGGCGGC_GCGCTGTCCGTGGTGCTGA	YY1_REST	6.13787e-13	0.127467			RXRA-CREB1	0.0359567	-0.0374871	0.0631895	0.0634342															count	161	159	160	159	11	11	11	11	12	12	12	12			HNF1A CEBPA	AP1 XBP1	HNF1A CTCF	HNF1A FOXA1
CAAGATGGCGGC_TGACTCA	YY1_AP1	1.37935e-05	0.0817607			CAAGATGGCGGC_CCGGGTCATTGGGGTCAGG	YY1_PPARA	4.45934e-39	0.259302			RXRA-REST	0.101777	-0.0787566	0.0430285	0.0201544															mean	-0.383162	-0.607189	-0.23421	-0.40324	-0.546016	-0.80293	-0.422983	-0.757261	-0.92261	-1.34887	-0.730363	-1.03925			p-values	p-values	p-values	p-values
CAAGATGGCGGC_GGGGCAAAGGTCA	YY1_HNF4A	0.0195917	0.0303513			CAAGATGGCGGC_CCCGGAAGTG	YY1_GABPA	3.19923e-13	0.16167			RXRA-PPARA	0.257586	-0.0561985	-0.0378717	-0.0742118															std	0.278213	0.413504	0.227814	0.382401	0.347038	0.430369	0.486217	0.566651	0.42631	0.272921	0.340628	0.616129		1 copy	2.585e-51	7.912e-22	2.849e-17	2.588e-35
CAAGATGGCGGC_CAAAGGTCAGG	YY1_RXRA	1	0.00901419			CAAGATGGCGGC_TGCCCCAAGGCA	YY1_TFAP2C	4.19887e-19	0.125134			RXRA-CTCF	0.0619888	-0.034512	0.0676967	0.0614022															min	-1.12295	-1.53061	-1.02183	-1.49444	-1.17209	-1.33305	-1.57886	-1.8084	-1.81347	-1.76527	-1.39661	-1.80665		2 copy	0.001241	0.0005053	0.006769	0.001229
CAAGATGGCGGC_TGACGTCA	YY1_CREB1	0.000805876	0.0387276			CAAGATGGCGGC_CGGCCACCAGGGGGCGCCA	YY1_CTCF	6.03636e-12	0.124731			CREB1-HNF4A	0.0723068	-0.0364255	-0.0445888	-0.0501278															0.25	-0.555491	-0.912234	-0.373336	-0.69109	-0.816725	-1.14377	-0.475844	-1.14047	-1.08643	-1.4915	-0.97483	-1.44201		3 copy	0.9872	0.09486	0.001035	0.03371
CAAGATGGCGGC_CCCCCTGACCTTTGCCCCCTGCC	YY1_NR2F2	1	0.0299659			CCCCGCCCCC_CAAAATCAATAA	SP1_ONECUT1	3.5457e-07	0.118219			CREB1-RXRA	0.0616139	-0.047701	-0.0474562	-0.0536228															0.5	-0.35323	-0.637666	-0.205452	-0.32913	-0.40281	-0.972347	-0.251901	-0.711085	-0.854714	-1.3799	-0.667027	-1.1895
CAAGATGGCGGC_GGGGATCGCGTGCCAGCCC	YY1_AHR	1	0.0252485			CCCCGCCCCC_TGACTCA	SP1_AP1	1	0.0550433			CREB1-HNF1A	0.0882468	-0.0189214	-0.0229277	-0.0206828															0.75	-0.167706	-0.270995	-0.07763	-0.100694	-0.270355	-0.426062	-0.141787	-0.326743	-0.633766	-1.21899	-0.481204	-0.542005
CAAGATGGCGGC_AGTTAATGATTAACCAA	YY1_HNF1A	1.0502e-06	0.0645668			CCCCGCCCCC_GGGGCAAAGGTCA	SP1_HNF4A	2.81519e-06	0.112588			CREB1-PPARA	0.193225	-0.101356	-0.0913715	-0.112797															max	0.114385	0.200551	0.199337	0.229766	-0.179637	-0.196394	0.0449763	-0.0516435	-0.308331	-0.936866	-0.285884	-0.051498
CAAGATGGCGGC_GCGCTGTCCGTGGTGCTGA	YY1_REST	1	0.00865107			CCCCGCCCCC_CAAAGGTCAGG	SP1_RXRA	0.000409274	0.0928022			CREB1-XBP1	0.12685	-0.0395503	-0.0447336	-0.0480065
CAAGATGGCGGC_CCGGGTCATTGGGGTCAGG	YY1_PPARA	1	0.0235851			CCCCGCCCCC_TGACGTCA	SP1_CREB1	1	0.00104935			NR2F2-FOXA1	0.137498	0.0274319	-0.0920689	-0.0920689																XBP1-FOXA1_Non-Template Template_1.0_copies	XBP1-FOXA1_Template Template_1.0_copies	XBP1-FOXA1_Non-Template Non-Template_1.0_copies	XBP1-FOXA1_Template Non-Template_1.0_copies	XBP1-FOXA1_Non-Template Template_2.0_copies	XBP1-FOXA1_Template Template_2.0_copies	XBP1-FOXA1_Non-Template Non-Template_2.0_copies	XBP1-FOXA1_Template Non-Template_2.0_copies	XBP1-FOXA1_Non-Template Template_3.0_copies	XBP1-FOXA1_Template Template_3.0_copies	XBP1-FOXA1_Non-Template Non-Template_3.0_copies	XBP1-FOXA1_Template Non-Template_3.0_copies
CAAGATGGCGGC_CCCGGAAGTG	YY1_GABPA	1	0.00879238			CCCCGCCCCC_CCCCCTGACCTTTGCCCCCTGCC	SP1_NR2F2	0.0943011	0.167722			NR2F2-CEBPA	0.0425073	0.0250519	-0.0593828	-0.0593828															count	174	172	176	176	12	12	12	12	11	12	11	12
CAAGATGGCGGC_TGCCCCAAGGCA	YY1_TFAP2C	1	0.0141544			CCCCGCCCCC_GGGGATCGCGTGCCAGCCC	SP1_AHR	1.33001e-06	0.130519			NR2F2-YY1	-0.0207255	0.0447881	-0.0915476	-0.0915476															mean	-0.0181352	-0.0450925	0.0894616	0.0998649	0.0397984	-0.121327	0.368621	0.155708	0.172965	-0.0962198	0.465979	0.12716
CAAGATGGCGGC_CGGCCACCAGGGGGCGCCA	YY1_CTCF	1	0.0147148			CCCCGCCCCC_AGTTAATGATTAACCAA	SP1_HNF1A	2.80935e-06	0.136982			NR2F2-AP1	-0.0446323	0.0386677	-0.0580097	-0.0580097															std	0.289202	0.399876	0.198629	0.324137	0.364907	0.374019	0.202759	0.338699	0.548661	0.459901	0.239362	0.512126
CAAGATGGCGGC_GTGATGACGTGTCCCAT	YY1_XBP1	1	0.0398426			CCCCGCCCCC_GCGCTGTCCGTGGTGCTGA	SP1_REST	1.452e-07	0.10153			NR2F2-CREB1	-0.214071	0.0325926	-0.076841	-0.076841															min	-0.811364	-1.00003	-0.581537	-0.698126	-0.531493	-0.737591	-0.0968728	-0.395822	-0.758432	-0.786915	0.0552541	-0.894355
CCCCGCCCCC_TGTTTGCTTTG	SP1_FOXA1	1	0.0248445			CCCCGCCCCC_CCGGGTCATTGGGGTCAGG	SP1_PPARA	1.91029e-16	0.195825			NR2F2-AHR	-0.039172	0.0503513	-0.0684423	-0.0684423															0.25	-0.236492	-0.373622	-0.0116962	-0.151415	-0.16959	-0.441741	0.293409	-0.0843373	-0.134439	-0.455072	0.312999	-0.10017
CCCCGCCCCC_GTTGCACAATA	SP1_CEBPA	1	0.0176512			CCCCGCCCCC_CCCGGAAGTG	SP1_GABPA	0.0737513	0.083562			NR2F2-REST	-0.361549	0.0520376	-0.167457	-0.167457															0.5	0.0504074	0.0379047	0.109573	0.140525	0.0726144	-0.0918	0.35567	0.289922	0.344451	0.00401473	0.458549	0.199531
CCCCGCCCCC_CAAGATGGCGGC	SP1_YY1	1	0.0210486			CCCCGCCCCC_TGCCCCAAGGCA	SP1_TFAP2C	0.296696	0.0580868			NR2F2-PPARA	-0.00887513	0.0212815	-0.110695	-0.110695															0.75	0.196007	0.281752	0.223832	0.348927	0.314889	0.140765	0.451739	0.390194	0.51376	0.177931	0.595882	0.51777
CCCCGCCCCC_CCCCGCCCCC	SP1_SP1	1	0.008527			CCCCGCCCCC_CGGCCACCAGGGGGCGCCA	SP1_CTCF	1.1624e-08	0.104311			NR2F2-TFAP2C	-0.115469	0.0419322	-0.0598182	-0.0598182															max	0.700917	0.649473	0.689003	0.689003	0.50832	0.486647	0.736901	0.604873	0.875088	0.672523	0.817558	0.746736
CCCCGCCCCC_CAAAATCAATAA	SP1_ONECUT1	1	0.0202832			CAAAATCAATAA_TGACTCA	ONECUT1_AP1	1.59475e-07	0.0873311			NR2F2-CTCF	-0.0868546	0.022136	-0.0970699	-0.0970699
CCCCGCCCCC_TGACTCA	SP1_AP1	1.1219e-07	0.0806473			CAAAATCAATAA_GGGGCAAAGGTCA	ONECUT1_HNF4A	2.09536e-14	0.137056			NR2F2-XBP1	-0.0939004	0.0528944	-0.101803	-0.101803																FOXA1 XBP1 p-values			REST PPARA p-values			REST RXRA p-values
CCCCGCCCCC_GGGGCAAAGGTCA	SP1_HNF4A	1	0.0192678			CAAAATCAATAA_CAAAGGTCAGG	ONECUT1_RXRA	1.37576e-14	0.135765			AHR-PPARA	0.159306	-0.0637753	-0.00983003	-0.0601504																1 copy	2 copies	3 copies	1 copy	2 copies	3 copies	1 copy	2 copies	3 copies
CCCCGCCCCC_CAAAGGTCAGG	SP1_RXRA	1	0.0249903			CAAAATCAATAA_TGACGTCA	ONECUT1_CREB1	1	0.0265898			REST-FOXA1	0.211057	-0.0619007	0.00785385	-0.0227886															Template Template vs. Template Non-Template	1	1	1	4.408e-06	0.4446	1	4.277e-05	1	0.7544
CCCCGCCCCC_TGACGTCA	SP1_CREB1	0.329716	0.0229769			CAAAATCAATAA_CCCCCTGACCTTTGCCCCCTGCC	ONECUT1_NR2F2	5.66974e-14	0.240249			REST-ONECUT1	0.0586026	-0.0642647	0.0590183	0.0413745															Template Non-Template vs. Non-Template Template	0.00225	1	1	0.6078	1	1	1	1	1
CCCCGCCCCC_CCCCCTGACCTTTGCCCCCTGCC	SP1_NR2F2	0.0712454	0.0655504			CAAAATCAATAA_GGGGATCGCGTGCCAGCCC	ONECUT1_AHR	1.20987e-09	0.144567			REST-HNF4A	0.167823	-0.0894141	-0.0055035	-0.0140568															Non-Template Template vs. Non-Template Non-Template	1	0.4505	0.3514	2.98e-15	0.004251	1	1.702e-06	1	1
CCCCGCCCCC_GGGGATCGCGTGCCAGCCC	SP1_AHR	1	0.0147423			CAAAATCAATAA_AGTTAATGATTAACCAA	ONECUT1_HNF1A	1.59007e-13	0.175753			REST-RXRA	0.182658	-0.12461	-0.0122626	-0.0245114															Template Template vs. Non-Template Template	0.0014	0.4221	1	0.001023	1	0.7061	1.708e-07	0.8336	0.04791
CCCCGCCCCC_AGTTAATGATTAACCAA	SP1_HNF1A	1	0.0281388			CAAAATCAATAA_GCGCTGTCCGTGGTGCTGA	ONECUT1_REST	1.61104e-09	0.0846479			REST-HNF1A	0.150936	-0.0753861	0.0235585	0.0211946															Template Non-Template vs. Non-Template Non-Template	0.0003623	0.07358	0.7209	9.693e-09	0.3343	1	1.473e-05	0.9191	0.8567
CCCCGCCCCC_GCGCTGTCCGTGGTGCTGA	SP1_REST	1	0.00248755			CAAAATCAATAA_CCGGGTCATTGGGGTCAGG	ONECUT1_PPARA	7.26914e-29	0.243983			REST-REST	0.0757964	-0.0154449	0.000364055	-0.0381117															Template Template vs. Non-Template Non-Template	0.0004862	0.003714	0.00953	6.503e-24	0.003777	0.06437	8.096e-20	0.3991	0.0003944
CCCCGCCCCC_CCGGGTCATTGGGGTCAGG	SP1_PPARA	1	0.00850946			CAAAATCAATAA_CCCGGAAGTG	ONECUT1_GABPA	2.10829e-05	0.114359			REST-PPARA	0.272345	-0.139502	-0.0525742	-0.0728454
CCCCGCCCCC_CCCGGAAGTG	SP1_GABPA	1	0.0285714			CAAAATCAATAA_TGCCCCAAGGCA	ONECUT1_TFAP2C	0.000204646	0.0813721			REST-TFAP2C	0.0598833	-0.0600497	0.0566789	0.0563445
CCCCGCCCCC_TGCCCCAAGGCA	SP1_TFAP2C	1	0.00744601			CAAAATCAATAA_CGGCCACCAGGGGGCGCCA	ONECUT1_CTCF	3.11478e-16	0.109493			REST-XBP1	0.16793	-0.0763498	0.0156854	-0.00773458
CCCCGCCCCC_CGGCCACCAGGGGGCGCCA	SP1_CTCF	1	0.00676385			TGACTCA_GGGGCAAAGGTCA	AP1_HNF4A	1.09445e-13	0.106184			PPARA-FOXA1	0.194615	-0.0792056	0.0561589	0.046572
CCCCGCCCCC_GTGATGACGTGTCCCAT	SP1_XBP1	1	0.00396732			TGACTCA_CAAAGGTCAGG	AP1_RXRA	3.29462e-27	0.129025			PPARA-CEBPA	0.162494	-0.0636226	0.081139	0.0892463
CAAAATCAATAA_TGTTTGCTTTG	ONECUT1_FOXA1	1	0.00678359			TGACTCA_TGACGTCA	AP1_CREB1	3.14299e-05	0.0537191			PPARA-YY1	0.0978359	-0.0526747	0.0978044	0.0963437
CAAAATCAATAA_GTTGCACAATA	ONECUT1_CEBPA	1	0.00288463			TGACTCA_CCCCCTGACCTTTGCCCCCTGCC	AP1_NR2F2	4.79995e-12	0.150685			PPARA-AP1	0.154529	-0.0598739	0.088453	0.093303
CAAAATCAATAA_CAAGATGGCGGC	ONECUT1_YY1	1	0.0114085			TGACTCA_GGGGATCGCGTGCCAGCCC	AP1_AHR	1.67892e-11	0.158691			PPARA-HNF4A	0.289083	-0.0482527	-0.0131899	-0.00338187
CAAAATCAATAA_CCCCGCCCCC	ONECUT1_SP1	1	0.00784908			TGACTCA_AGTTAATGATTAACCAA	AP1_HNF1A	1.96347e-09	0.132758			PPARA-RXRA	0.260312	-0.0849021	0.0173321	0.00819547
CAAAATCAATAA_CAAAATCAATAA	ONECUT1_ONECUT1	1	0.00709962			TGACTCA_GCGCTGTCCGTGGTGCTGA	AP1_REST	1.74059e-14	0.13459			PPARA-CREB1	0.143412	-0.0662195	0.091712	0.10063
CAAAATCAATAA_TGACTCA	ONECUT1_AP1	0.0135034	0.0477732			TGACTCA_CCGGGTCATTGGGGTCAGG	AP1_PPARA	1.74999e-38	0.234859			PPARA-AHR	0.128721	-0.087647	0.0305079	0.0500462
CAAAATCAATAA_GGGGCAAAGGTCA	ONECUT1_HNF4A	0.000385906	0.0495623			TGACTCA_CCCGGAAGTG	AP1_GABPA	0.0435268	0.0951738			PPARA-REST	0.187161	-0.080652	0.05402	0.0464609
CAAAATCAATAA_CAAAGGTCAGG	ONECUT1_RXRA	0.0433213	0.0420089			TGACTCA_TGCCCCAAGGCA	AP1_TFAP2C	2.00275e-11	0.0924804			PPARA-PPARA	0.118108	-0.0410998	0.0576824	-0.0330637
CAAAATCAATAA_TGACGTCA	ONECUT1_CREB1	1	0.0126533			TGACTCA_CGGCCACCAGGGGGCGCCA	AP1_CTCF	3.58955e-14	0.119816			PPARA-TFAP2C	0.0686968	-0.0768903	0.0261587	0.0619185
CAAAATCAATAA_CCCCCTGACCTTTGCCCCCTGCC	ONECUT1_NR2F2	0.000266678	0.0974127			GGGGCAAAGGTCA_CAAAGGTCAGG	HNF4A_RXRA	4.48145e-09	0.0827845			PPARA-CTCF	0.101056	-0.0581933	0.0763805	0.0739809
CAAAATCAATAA_GGGGATCGCGTGCCAGCCC	ONECUT1_AHR	1	0.000384006			GGGGCAAAGGTCA_TGACGTCA	HNF4A_CREB1	1.74858e-14	0.05738			PPARA-XBP1	0.189768	-0.0911083	0.0405213	0.0268936
CAAAATCAATAA_AGTTAATGATTAACCAA	ONECUT1_HNF1A	0.0650393	0.0416354			GGGGCAAAGGTCA_CCCCCTGACCTTTGCCCCCTGCC	HNF4A_NR2F2	2.94404e-09	0.141697			CTCF-HNF4A	0.10207	-0.0552564	-0.0425639	-0.0387319
CAAAATCAATAA_GCGCTGTCCGTGGTGCTGA	ONECUT1_REST	1	0.0223925			GGGGCAAAGGTCA_GGGGATCGCGTGCCAGCCC	HNF4A_AHR	1	0.0626982			CTCF-RXRA	0.0877706	-0.0449863	-0.0646398	-0.0648622
CAAAATCAATAA_CCGGGTCATTGGGGTCAGG	ONECUT1_PPARA	1	0.019212			GGGGCAAAGGTCA_AGTTAATGATTAACCAA	HNF4A_HNF1A	1	0.0440646			CTCF-HNF1A	0.104362	-0.0257435	-0.0250895	-0.0192862
CAAAATCAATAA_CCCGGAAGTG	ONECUT1_GABPA	1	0.0319929			GGGGCAAAGGTCA_GCGCTGTCCGTGGTGCTGA	HNF4A_REST	1.83648e-24	0.140538			CTCF-PPARA	0.177316	-0.0897029	-0.0770335	-0.0839983
CAAAATCAATAA_TGCCCCAAGGCA	ONECUT1_TFAP2C	1	0.00650624			GGGGCAAAGGTCA_CCGGGTCATTGGGGTCAGG	HNF4A_PPARA	7.00403e-24	0.183372			CTCF-XBP1	0.122164	-0.0441317	-0.0348264	-0.0311858
CAAAATCAATAA_CGGCCACCAGGGGGCGCCA	ONECUT1_CTCF	0.0302017	0.0444896			GGGGCAAAGGTCA_CCCGGAAGTG	HNF4A_GABPA	1	0.0395601			XBP1-FOXA1	0.175838	-0.0386063	-0.0249497	-0.040519
CAAAATCAATAA_GTGATGACGTGTCCCAT	ONECUT1_XBP1	1	0.0296989			GGGGCAAAGGTCA_TGCCCCAAGGCA	HNF4A_TFAP2C	1	0.0243671			XBP1-PPARA	0.194862	-0.0771353	-0.0144381	-0.092667
TGACTCA_TGTTTGCTTTG	AP1_FOXA1	1	0.0205136			GGGGCAAAGGTCA_CGGCCACCAGGGGGCGCCA	HNF4A_CTCF	0.00165081	0.0560968			XBP1-XBP1	-0.00456317	-0.0539037	0.0982266	0.0339166
TGACTCA_GTTGCACAATA	AP1_CEBPA	1	0.0298367			CAAAGGTCAGG_TGACGTCA	RXRA_CREB1	1.1916e-08	0.0458287
TGACTCA_CAAGATGGCGGC	AP1_YY1	1	0.00963284			CAAAGGTCAGG_CCCCCTGACCTTTGCCCCCTGCC	RXRA_NR2F2	2.90382e-06	0.124878
TGACTCA_CCCCGCCCCC	AP1_SP1	1	0.00261534			CAAAGGTCAGG_GGGGATCGCGTGCCAGCCC	RXRA_AHR	0.00350941	0.114051
TGACTCA_CAAAATCAATAA	AP1_ONECUT1	1	0.00819835			CAAAGGTCAGG_AGTTAATGATTAACCAA	RXRA_HNF1A	1	0.0331429
TGACTCA_TGACTCA	AP1_AP1	1.42889e-05	0.0698911			CAAAGGTCAGG_GCGCTGTCCGTGGTGCTGA	RXRA_REST	1.58129e-22	0.137588
TGACTCA_GGGGCAAAGGTCA	AP1_HNF4A	1.69689e-08	0.0521673			CAAAGGTCAGG_CCGGGTCATTGGGGTCAGG	RXRA_PPARA	1.1227e-19	0.162427
TGACTCA_CAAAGGTCAGG	AP1_RXRA	0.000426994	0.038838			CAAAGGTCAGG_CCCGGAAGTG	RXRA_GABPA	1	0.0527491
TGACTCA_TGACGTCA	AP1_CREB1	0.00153438	0.0356136			CAAAGGTCAGG_TGCCCCAAGGCA	RXRA_TFAP2C	1	0.0187576
TGACTCA_CCCCCTGACCTTTGCCCCCTGCC	AP1_NR2F2	0.000791195	0.0640292			CAAAGGTCAGG_CGGCCACCAGGGGGCGCCA	RXRA_CTCF	1	0.038072
TGACTCA_GGGGATCGCGTGCCAGCCC	AP1_AHR	1	0.0124481			TGACGTCA_CCCCCTGACCTTTGCCCCCTGCC	CREB1_NR2F2	5.08368e-34	0.201072
TGACTCA_AGTTAATGATTAACCAA	AP1_HNF1A	2.34735e-13	0.0896795			TGACGTCA_GGGGATCGCGTGCCAGCCC	CREB1_AHR	1.92098e-30	0.212057
TGACTCA_GCGCTGTCCGTGGTGCTGA	AP1_REST	1	0.0287742			TGACGTCA_AGTTAATGATTAACCAA	CREB1_HNF1A	6.76872e-16	0.139551
TGACTCA_CCGGGTCATTGGGGTCAGG	AP1_PPARA	1	0.0242452			TGACGTCA_GCGCTGTCCGTGGTGCTGA	CREB1_REST	3.11712e-18	0.136019
TGACTCA_CCCGGAAGTG	AP1_GABPA	1	0.0201828			TGACGTCA_CCGGGTCATTGGGGTCAGG	CREB1_PPARA	1.84911e-70	0.256248
TGACTCA_TGCCCCAAGGCA	AP1_TFAP2C	1	0.00173808			TGACGTCA_CCCGGAAGTG	CREB1_GABPA	1.49636e-19	0.161934
TGACTCA_CGGCCACCAGGGGGCGCCA	AP1_CTCF	1	0.0328411			TGACGTCA_TGCCCCAAGGCA	CREB1_TFAP2C	3.24477e-15	0.0913818
TGACTCA_GTGATGACGTGTCCCAT	AP1_XBP1	9.52543e-06	0.0881341			TGACGTCA_CGGCCACCAGGGGGCGCCA	CREB1_CTCF	2.15218e-34	0.145044
GGGGCAAAGGTCA_TGTTTGCTTTG	HNF4A_FOXA1	8.61012e-07	0.0478377			CCCCCTGACCTTTGCCCCCTGCC_GGGGATCGCGTGCCAGCCC	NR2F2_AHR	2.04343e-08	0.167447
GGGGCAAAGGTCA_GTTGCACAATA	HNF4A_CEBPA	7.40506e-08	0.0490639			CCCCCTGACCTTTGCCCCCTGCC_AGTTAATGATTAACCAA	NR2F2_HNF1A	1	0.0522604
GGGGCAAAGGTCA_CAAGATGGCGGC	HNF4A_YY1	1	0.0132488			CCCCCTGACCTTTGCCCCCTGCC_GCGCTGTCCGTGGTGCTGA	NR2F2_REST	5.65416e-14	0.12983
GGGGCAAAGGTCA_CCCCGCCCCC	HNF4A_SP1	1	0.00451033			CCCCCTGACCTTTGCCCCCTGCC_CCGGGTCATTGGGGTCAGG	NR2F2_PPARA	9.62958e-28	0.265152
GGGGCAAAGGTCA_CAAAATCAATAA	HNF4A_ONECUT1	1	0.0281385			CCCCCTGACCTTTGCCCCCTGCC_CCCGGAAGTG	NR2F2_GABPA	1.07243e-07	0.149801
GGGGCAAAGGTCA_TGACTCA	HNF4A_AP1	1.01087e-10	0.0619197			CCCCCTGACCTTTGCCCCCTGCC_TGCCCCAAGGCA	NR2F2_TFAP2C	0.000194009	0.0947368
GGGGCAAAGGTCA_GGGGCAAAGGTCA	HNF4A_HNF4A	1	0.0196931			CCCCCTGACCTTTGCCCCCTGCC_CGGCCACCAGGGGGCGCCA	NR2F2_CTCF	1.64342e-07	0.0939145
GGGGCAAAGGTCA_CAAAGGTCAGG	HNF4A_RXRA	0.00626364	0.0299707			GGGGATCGCGTGCCAGCCC_AGTTAATGATTAACCAA	AHR_HNF1A	1	0.0331193
GGGGCAAAGGTCA_TGACGTCA	HNF4A_CREB1	2.91638e-07	0.03573			GGGGATCGCGTGCCAGCCC_GCGCTGTCCGTGGTGCTGA	AHR_REST	2.97527e-08	0.095881
GGGGCAAAGGTCA_CCCCCTGACCTTTGCCCCCTGCC	HNF4A_NR2F2	1	0.0121238			GGGGATCGCGTGCCAGCCC_CCGGGTCATTGGGGTCAGG	AHR_PPARA	2.18955e-21	0.210033
GGGGCAAAGGTCA_GGGGATCGCGTGCCAGCCC	HNF4A_AHR	1	0.0181431			GGGGATCGCGTGCCAGCCC_CCCGGAAGTG	AHR_GABPA	0.0292801	0.0932932
GGGGCAAAGGTCA_AGTTAATGATTAACCAA	HNF4A_HNF1A	1	0.00830884			GGGGATCGCGTGCCAGCCC_TGCCCCAAGGCA	AHR_TFAP2C	1	0.0428245
GGGGCAAAGGTCA_GCGCTGTCCGTGGTGCTGA	HNF4A_REST	1	0.0252461			GGGGATCGCGTGCCAGCCC_CGGCCACCAGGGGGCGCCA	AHR_CTCF	0.00069931	0.0794143
GGGGCAAAGGTCA_CCGGGTCATTGGGGTCAGG	HNF4A_PPARA	1	0.0046484			AGTTAATGATTAACCAA_GCGCTGTCCGTGGTGCTGA	HNF1A_REST	2.45004e-10	0.0907682
GGGGCAAAGGTCA_CCCGGAAGTG	HNF4A_GABPA	1	0.0227497			AGTTAATGATTAACCAA_CCGGGTCATTGGGGTCAGG	HNF1A_PPARA	1.97045e-16	0.2074
GGGGCAAAGGTCA_TGCCCCAAGGCA	HNF4A_TFAP2C	1	0.000442383			AGTTAATGATTAACCAA_CCCGGAAGTG	HNF1A_GABPA	1.10857e-16	0.180036
GGGGCAAAGGTCA_CGGCCACCAGGGGGCGCCA	HNF4A_CTCF	1	0.028738			AGTTAATGATTAACCAA_TGCCCCAAGGCA	HNF1A_TFAP2C	2.49748e-16	0.131281
GGGGCAAAGGTCA_GTGATGACGTGTCCCAT	HNF4A_XBP1	1	0.00647051			AGTTAATGATTAACCAA_CGGCCACCAGGGGGCGCCA	HNF1A_CTCF	1	0.0370877
CAAAGGTCAGG_TGTTTGCTTTG	RXRA_FOXA1	0.00125536	0.0413512			GCGCTGTCCGTGGTGCTGA_CCGGGTCATTGGGGTCAGG	REST_PPARA	5.87419e-92	0.369136
CAAAGGTCAGG_GTTGCACAATA	RXRA_CEBPA	0.00015361	0.0399651			GCGCTGTCCGTGGTGCTGA_CCCGGAAGTG	REST_GABPA	2.67487e-81	0.307144
CAAAGGTCAGG_CAAGATGGCGGC	RXRA_YY1	1	0.00718644			GCGCTGTCCGTGGTGCTGA_TGCCCCAAGGCA	REST_TFAP2C	2.87854e-74	0.228954
CAAAGGTCAGG_CCCCGCCCCC	RXRA_SP1	1	0.0238352			GCGCTGTCCGTGGTGCTGA_CGGCCACCAGGGGGCGCCA	REST_CTCF	1e-100	0.325655
CAAAGGTCAGG_CAAAATCAATAA	RXRA_ONECUT1	0.00610111	0.0521703			CCGGGTCATTGGGGTCAGG_CCCGGAAGTG	PPARA_GABPA	0.644629	0.0709373
CAAAGGTCAGG_TGACTCA	RXRA_AP1	4.12028e-10	0.0593115			CCGGGTCATTGGGGTCAGG_TGCCCCAAGGCA	PPARA_TFAP2C	1	0.0342493
CAAAGGTCAGG_GGGGCAAAGGTCA	RXRA_HNF4A	1	0.0143364			CCGGGTCATTGGGGTCAGG_CGGCCACCAGGGGGCGCCA	PPARA_CTCF	1	0.040229
CAAAGGTCAGG_CAAAGGTCAGG	RXRA_RXRA	1	0.00320507			CCCGGAAGTG_TGCCCCAAGGCA	GABPA_TFAP2C	1.03768e-09	0.109701
CAAAGGTCAGG_TGACGTCA	RXRA_CREB1	1.15852e-06	0.0327234			CCCGGAAGTG_CGGCCACCAGGGGGCGCCA	GABPA_CTCF	9.48052e-15	0.128858
CAAAGGTCAGG_CCCCCTGACCTTTGCCCCCTGCC	RXRA_NR2F2	1	0.0153089			TGCCCCAAGGCA_CGGCCACCAGGGGGCGCCA	TFAP2C_CTCF	8.31897e-23	0.124478
CAAAGGTCAGG_GGGGATCGCGTGCCAGCCC	RXRA_AHR	1	0.0011622			GTGATGACGTGTCCCAT_TGTTTGCTTTG	XBP1_FOXA1	1.4444e-12	0.0860317
CAAAGGTCAGG_AGTTAATGATTAACCAA	RXRA_HNF1A	1	0.0265866			GTGATGACGTGTCCCAT_GTTGCACAATA	XBP1_CEBPA	1	0.0122394
CAAAGGTCAGG_GCGCTGTCCGTGGTGCTGA	RXRA_REST	0.0152703	0.0429123			GTGATGACGTGTCCCAT_CAAGATGGCGGC	XBP1_YY1	1	0.0133893
CAAAGGTCAGG_CCGGGTCATTGGGGTCAGG	RXRA_PPARA	1	0.00933574			GTGATGACGTGTCCCAT_CCCCGCCCCC	XBP1_SP1	3.62581e-13	0.109445
CAAAGGTCAGG_CCCGGAAGTG	RXRA_GABPA	1	0.0319906			GTGATGACGTGTCCCAT_CAAAATCAATAA	XBP1_ONECUT1	0.000335968	0.0669527
CAAAGGTCAGG_TGCCCCAAGGCA	RXRA_TFAP2C	1	0.00840771			GTGATGACGTGTCCCAT_TGACTCA	XBP1_AP1	1	0.0105661
CAAAGGTCAGG_CGGCCACCAGGGGGCGCCA	RXRA_CTCF	0.0561515	0.0437261			GTGATGACGTGTCCCAT_GGGGCAAAGGTCA	XBP1_HNF4A	0.122566	0.0472123
CAAAGGTCAGG_GTGATGACGTGTCCCAT	RXRA_XBP1	1	0.0244068			GTGATGACGTGTCCCAT_CAAAGGTCAGG	XBP1_RXRA	1	0.0255743
TGACGTCA_TGTTTGCTTTG	CREB1_FOXA1	1	0.0277743			GTGATGACGTGTCCCAT_TGACGTCA	XBP1_CREB1	1	0
TGACGTCA_GTTGCACAATA	CREB1_CEBPA	1	0.0156462			GTGATGACGTGTCCCAT_CCCCCTGACCTTTGCCCCCTGCC	XBP1_NR2F2	0.00397455	0.0971925
TGACGTCA_CAAGATGGCGGC	CREB1_YY1	1	0.0233495			GTGATGACGTGTCCCAT_GGGGATCGCGTGCCAGCCC	XBP1_AHR	1	0.0334601
TGACGTCA_CCCCGCCCCC	CREB1_SP1	0.126066	0.0495301			GTGATGACGTGTCCCAT_AGTTAATGATTAACCAA	XBP1_HNF1A	1	0.024757
TGACGTCA_CAAAATCAATAA	CREB1_ONECUT1	0.00153027	0.0438616			GTGATGACGTGTCCCAT_GCGCTGTCCGTGGTGCTGA	XBP1_REST	8.97788e-08	0.0677525
TGACGTCA_TGACTCA	CREB1_AP1	4.90462e-06	0.0606019			GTGATGACGTGTCCCAT_CCGGGTCATTGGGGTCAGG	XBP1_PPARA	4.71607e-19	0.150332
TGACGTCA_GGGGCAAAGGTCA	CREB1_HNF4A	5.22036e-05	0.0302871			GTGATGACGTGTCCCAT_CCCGGAAGTG	XBP1_GABPA	1	0.0299624
TGACGTCA_CAAAGGTCAGG	CREB1_RXRA	0.00300245	0.0248887			GTGATGACGTGTCCCAT_TGCCCCAAGGCA	XBP1_TFAP2C	1	0.0023032
TGACGTCA_TGACGTCA	CREB1_CREB1	8.63724e-11	0.0733409			GTGATGACGTGTCCCAT_CGGCCACCAGGGGGCGCCA	XBP1_CTCF	1	0.012822
TGACGTCA_CCCCCTGACCTTTGCCCCCTGCC	CREB1_NR2F2	0.00134295	0.0467883			GTTGCACAATA-CCCCGCCCCC-GGGGCAAAGGTCA	CEBPA-SP1-HNF4A	1	0.212008
TGACGTCA_GGGGATCGCGTGCCAGCCC	CREB1_AHR	1	0.00979756			GTTGCACAATA-CCCCGCCCCC-CAAAGGTCAGG	CEBPA-SP1-RXRA	1	0.350013
TGACGTCA_AGTTAATGATTAACCAA	CREB1_HNF1A	2.52455e-15	0.0812521			GTTGCACAATA-CCCCGCCCCC-TGACGTCA	CEBPA-SP1-CREB1	1.74116e-06	0.330035
TGACGTCA_GCGCTGTCCGTGGTGCTGA	CREB1_REST	1	0.0172566			GTTGCACAATA-CCCCGCCCCC-CCCCCTGACCTTTGCCCCCTGCC	CEBPA-SP1-NR2F2	1	0.216813
TGACGTCA_CCGGGTCATTGGGGTCAGG	CREB1_PPARA	1	0.00176779			GTTGCACAATA-CCCCGCCCCC-GGGGATCGCGTGCCAGCCC	CEBPA-SP1-AHR	0.641024	0.264104
TGACGTCA_CCCGGAAGTG	CREB1_GABPA	0.618703	0.0337649			GTTGCACAATA-CCCCGCCCCC-AGTTAATGATTAACCAA	CEBPA-SP1-HNF1A	1	0.207793
TGACGTCA_TGCCCCAAGGCA	CREB1_TFAP2C	1	0.0118787			GTTGCACAATA-CCCCGCCCCC-GCGCTGTCCGTGGTGCTGA	CEBPA-SP1-REST	1	0.409202
TGACGTCA_CGGCCACCAGGGGGCGCCA	CREB1_CTCF	0.0123876	0.0440573			GTTGCACAATA-CCCCGCCCCC-CCGGGTCATTGGGGTCAGG	CEBPA-SP1-PPARA	0.283916	0.436019
TGACGTCA_GTGATGACGTGTCCCAT	CREB1_XBP1	1.65931e-05	0.0625598			GTTGCACAATA-CCCCGCCCCC-CCCGGAAGTG	CEBPA-SP1-GABPA	1	0.3083
CCCCCTGACCTTTGCCCCCTGCC_TGTTTGCTTTG	NR2F2_FOXA1	0.000247909	0.0520216			GTTGCACAATA-CCCCGCCCCC-TGCCCCAAGGCA	CEBPA-SP1-TFAP2C	1	0.195826
CCCCCTGACCTTTGCCCCCTGCC_GTTGCACAATA	NR2F2_CEBPA	5.38849e-12	0.0760228			GTTGCACAATA-CCCCGCCCCC-CGGCCACCAGGGGGCGCCA	CEBPA-SP1-CTCF	0.639326	0.308221
CCCCCTGACCTTTGCCCCCTGCC_CAAGATGGCGGC	NR2F2_YY1	0.00332475	0.0504613			GTTGCACAATA-CCCCGCCCCC-GTGATGACGTGTCCCAT	CEBPA-SP1-XBP1	0.00727021	0.389238
CCCCCTGACCTTTGCCCCCTGCC_CCCCGCCCCC	NR2F2_SP1	1	0.0206119			GTTGCACAATA-CAAAATCAATAA-TGACTCA	CEBPA-ONECUT1-AP1	1	0.326942
CCCCCTGACCTTTGCCCCCTGCC_CAAAATCAATAA	NR2F2_ONECUT1	0.0980929	0.0627956			GTTGCACAATA-CAAAATCAATAA-GGGGCAAAGGTCA	CEBPA-ONECUT1-HNF4A	1	0.223622
CCCCCTGACCTTTGCCCCCTGCC_TGACTCA	NR2F2_AP1	1.42621e-17	0.110673			GTTGCACAATA-CAAAATCAATAA-CAAAGGTCAGG	CEBPA-ONECUT1-RXRA	1	0.169921
CCCCCTGACCTTTGCCCCCTGCC_GGGGCAAAGGTCA	NR2F2_HNF4A	5.34415e-06	0.0643216			GTTGCACAATA-CAAAATCAATAA-TGACGTCA	CEBPA-ONECUT1-CREB1	0.0041272	0.196064
CCCCCTGACCTTTGCCCCCTGCC_CAAAGGTCAGG	NR2F2_RXRA	3.52081e-06	0.0673231			GTTGCACAATA-CAAAATCAATAA-CCCCCTGACCTTTGCCCCCTGCC	CEBPA-ONECUT1-NR2F2	1	0.222645
CCCCCTGACCTTTGCCCCCTGCC_TGACGTCA	NR2F2_CREB1	9.38265e-27	0.0850381			GTTGCACAATA-CAAAATCAATAA-GGGGATCGCGTGCCAGCCC	CEBPA-ONECUT1-AHR	1	0.181511
CCCCCTGACCTTTGCCCCCTGCC_CCCCCTGACCTTTGCCCCCTGCC	NR2F2_NR2F2	1	0.0574769			GTTGCACAATA-CAAAATCAATAA-AGTTAATGATTAACCAA	CEBPA-ONECUT1-HNF1A	1	0.203957
CCCCCTGACCTTTGCCCCCTGCC_GGGGATCGCGTGCCAGCCC	NR2F2_AHR	1	0.038545			GTTGCACAATA-CAAAATCAATAA-GCGCTGTCCGTGGTGCTGA	CEBPA-ONECUT1-REST	1	0.415827
CCCCCTGACCTTTGCCCCCTGCC_AGTTAATGATTAACCAA	NR2F2_HNF1A	1	0.000925284			GTTGCACAATA-CAAAATCAATAA-CCGGGTCATTGGGGTCAGG	CEBPA-ONECUT1-PPARA	1	0.313876
CCCCCTGACCTTTGCCCCCTGCC_GCGCTGTCCGTGGTGCTGA	NR2F2_REST	1	0.00934566			GTTGCACAATA-CAAAATCAATAA-CCCGGAAGTG	CEBPA-ONECUT1-GABPA	1	0.276293
CCCCCTGACCTTTGCCCCCTGCC_CCGGGTCATTGGGGTCAGG	NR2F2_PPARA	1	0.0201552			GTTGCACAATA-CAAAATCAATAA-TGCCCCAAGGCA	CEBPA-ONECUT1-TFAP2C	1	0.250941
CCCCCTGACCTTTGCCCCCTGCC_CCCGGAAGTG	NR2F2_GABPA	1	0.0129805			GTTGCACAATA-CAAAATCAATAA-CGGCCACCAGGGGGCGCCA	CEBPA-ONECUT1-CTCF	1	0.220373
CCCCCTGACCTTTGCCCCCTGCC_TGCCCCAAGGCA	NR2F2_TFAP2C	1	0.00320365			GTTGCACAATA-CAAAATCAATAA-GTGATGACGTGTCCCAT	CEBPA-ONECUT1-XBP1	1	0.28042
CCCCCTGACCTTTGCCCCCTGCC_CGGCCACCAGGGGGCGCCA	NR2F2_CTCF	1	0.00578153			GTTGCACAATA-TGACTCA-GGGGCAAAGGTCA	CEBPA-AP1-HNF4A	1	0.227982
CCCCCTGACCTTTGCCCCCTGCC_GTGATGACGTGTCCCAT	NR2F2_XBP1	1	0.0356511			GTTGCACAATA-TGACTCA-CAAAGGTCAGG	CEBPA-AP1-RXRA	1	0.210872
GGGGATCGCGTGCCAGCCC_TGTTTGCTTTG	AHR_FOXA1	1	0.027903			GTTGCACAATA-TGACTCA-TGACGTCA	CEBPA-AP1-CREB1	1	0.15293
GGGGATCGCGTGCCAGCCC_GTTGCACAATA	AHR_CEBPA	1	0.0319326			GTTGCACAATA-TGACTCA-CCCCCTGACCTTTGCCCCCTGCC	CEBPA-AP1-NR2F2	1	0.239429
GGGGATCGCGTGCCAGCCC_CAAGATGGCGGC	AHR_YY1	1	0.0224343			GTTGCACAATA-TGACTCA-GGGGATCGCGTGCCAGCCC	CEBPA-AP1-AHR	1	0.149836
GGGGATCGCGTGCCAGCCC_CCCCGCCCCC	AHR_SP1	1	0.032702			GTTGCACAATA-TGACTCA-AGTTAATGATTAACCAA	CEBPA-AP1-HNF1A	1	0.132743
GGGGATCGCGTGCCAGCCC_CAAAATCAATAA	AHR_ONECUT1	1	0.0100368			GTTGCACAATA-TGACTCA-GCGCTGTCCGTGGTGCTGA	CEBPA-AP1-REST	1	0.400972
GGGGATCGCGTGCCAGCCC_TGACTCA	AHR_AP1	1.73471e-08	0.0898638			GTTGCACAATA-TGACTCA-CCGGGTCATTGGGGTCAGG	CEBPA-AP1-PPARA	1	0.342095
GGGGATCGCGTGCCAGCCC_GGGGCAAAGGTCA	AHR_HNF4A	1	0.0172995			GTTGCACAATA-TGACTCA-CCCGGAAGTG	CEBPA-AP1-GABPA	1	0.271234
GGGGATCGCGTGCCAGCCC_CAAAGGTCAGG	AHR_RXRA	1	0.0239844			GTTGCACAATA-TGACTCA-TGCCCCAAGGCA	CEBPA-AP1-TFAP2C	1	0.100665
GGGGATCGCGTGCCAGCCC_TGACGTCA	AHR_CREB1	1.46728e-11	0.0648594			GTTGCACAATA-TGACTCA-CGGCCACCAGGGGGCGCCA	CEBPA-AP1-CTCF	1	0.158222
GGGGATCGCGTGCCAGCCC_CCCCCTGACCTTTGCCCCCTGCC	AHR_NR2F2	0.580012	0.0504093			GTTGCACAATA-TGACTCA-GTGATGACGTGTCCCAT	CEBPA-AP1-XBP1	1	0.347331
GGGGATCGCGTGCCAGCCC_GGGGATCGCGTGCCAGCCC	AHR_AHR	1	0.0287339			GTTGCACAATA-GGGGCAAAGGTCA-CAAAGGTCAGG	CEBPA-HNF4A-RXRA	1	0.247942
GGGGATCGCGTGCCAGCCC_AGTTAATGATTAACCAA	AHR_HNF1A	0.324622	0.0373447			GTTGCACAATA-GGGGCAAAGGTCA-TGACGTCA	CEBPA-HNF4A-CREB1	1	0.0796129
GGGGATCGCGTGCCAGCCC_GCGCTGTCCGTGGTGCTGA	AHR_REST	1	0.00199797			GTTGCACAATA-GGGGCAAAGGTCA-CCCCCTGACCTTTGCCCCCTGCC	CEBPA-HNF4A-NR2F2	1	0.282258
GGGGATCGCGTGCCAGCCC_CCGGGTCATTGGGGTCAGG	AHR_PPARA	1	0.0276704			GTTGCACAATA-GGGGCAAAGGTCA-GGGGATCGCGTGCCAGCCC	CEBPA-HNF4A-AHR	1	0.256437
GGGGATCGCGTGCCAGCCC_CCCGGAAGTG	AHR_GABPA	0.935154	0.0357809			GTTGCACAATA-GGGGCAAAGGTCA-AGTTAATGATTAACCAA	CEBPA-HNF4A-HNF1A	1	0.097015
GGGGATCGCGTGCCAGCCC_TGCCCCAAGGCA	AHR_TFAP2C	1	0.00512134			GTTGCACAATA-GGGGCAAAGGTCA-GCGCTGTCCGTGGTGCTGA	CEBPA-HNF4A-REST	1	0.265594
GGGGATCGCGTGCCAGCCC_CGGCCACCAGGGGGCGCCA	AHR_CTCF	1	0.0213443			GTTGCACAATA-GGGGCAAAGGTCA-CCGGGTCATTGGGGTCAGG	CEBPA-HNF4A-PPARA	0.0971729	0.298807
GGGGATCGCGTGCCAGCCC_GTGATGACGTGTCCCAT	AHR_XBP1	1	0.0443109			GTTGCACAATA-GGGGCAAAGGTCA-CCCGGAAGTG	CEBPA-HNF4A-GABPA	1	0.254645
AGTTAATGATTAACCAA_TGTTTGCTTTG	HNF1A_FOXA1	1.25576e-13	0.09783			GTTGCACAATA-GGGGCAAAGGTCA-TGCCCCAAGGCA	CEBPA-HNF4A-TFAP2C	1	0.161102
AGTTAATGATTAACCAA_GTTGCACAATA	HNF1A_CEBPA	3.39666e-16	0.101776			GTTGCACAATA-GGGGCAAAGGTCA-CGGCCACCAGGGGGCGCCA	CEBPA-HNF4A-CTCF	1	0.175092
AGTTAATGATTAACCAA_CAAGATGGCGGC	HNF1A_YY1	4.06411e-06	0.061188			GTTGCACAATA-GGGGCAAAGGTCA-GTGATGACGTGTCCCAT	CEBPA-HNF4A-XBP1	1	0.219411
AGTTAATGATTAACCAA_CCCCGCCCCC	HNF1A_SP1	1	0.0218015			GTTGCACAATA-CAAAGGTCAGG-TGACGTCA	CEBPA-RXRA-CREB1	0.477436	0.221043
AGTTAATGATTAACCAA_CAAAATCAATAA	HNF1A_ONECUT1	1	0.0306387			GTTGCACAATA-CAAAGGTCAGG-CCCCCTGACCTTTGCCCCCTGCC	CEBPA-RXRA-NR2F2	1	0.365505
AGTTAATGATTAACCAA_TGACTCA	HNF1A_AP1	1.70975e-26	0.128663			GTTGCACAATA-CAAAGGTCAGG-GGGGATCGCGTGCCAGCCC	CEBPA-RXRA-AHR	1	0.124832
AGTTAATGATTAACCAA_GGGGCAAAGGTCA	HNF1A_HNF4A	1	0.0109754			GTTGCACAATA-CAAAGGTCAGG-AGTTAATGATTAACCAA	CEBPA-RXRA-HNF1A	1	0.125141
AGTTAATGATTAACCAA_CAAAGGTCAGG	HNF1A_RXRA	1	0.0246485			GTTGCACAATA-CAAAGGTCAGG-GCGCTGTCCGTGGTGCTGA	CEBPA-RXRA-REST	1	0.240415
AGTTAATGATTAACCAA_TGACGTCA	HNF1A_CREB1	2.88647e-32	0.101988			GTTGCACAATA-CAAAGGTCAGG-CCGGGTCATTGGGGTCAGG	CEBPA-RXRA-PPARA	0.00225609	0.372213
AGTTAATGATTAACCAA_CCCCCTGACCTTTGCCCCCTGCC	HNF1A_NR2F2	0.395205	0.0679261			GTTGCACAATA-CAAAGGTCAGG-CCCGGAAGTG	CEBPA-RXRA-GABPA	1	0.156771
AGTTAATGATTAACCAA_GGGGATCGCGTGCCAGCCC	HNF1A_AHR	1	0.0426641			GTTGCACAATA-CAAAGGTCAGG-TGCCCCAAGGCA	CEBPA-RXRA-TFAP2C	1	0.113727
AGTTAATGATTAACCAA_AGTTAATGATTAACCAA	HNF1A_HNF1A	1	0.0122432			GTTGCACAATA-CAAAGGTCAGG-CGGCCACCAGGGGGCGCCA	CEBPA-RXRA-CTCF	1	0.150046
AGTTAATGATTAACCAA_GCGCTGTCCGTGGTGCTGA	HNF1A_REST	1	0.0160985			GTTGCACAATA-CAAAGGTCAGG-GTGATGACGTGTCCCAT	CEBPA-RXRA-XBP1	1	0.0861775
AGTTAATGATTAACCAA_CCGGGTCATTGGGGTCAGG	HNF1A_PPARA	1	0.000266491			GTTGCACAATA-TGACGTCA-CCCCCTGACCTTTGCCCCCTGCC	CEBPA-CREB1-NR2F2	0.0444488	0.298995
AGTTAATGATTAACCAA_CCCGGAAGTG	HNF1A_GABPA	1	0.00787845			GTTGCACAATA-TGACGTCA-GGGGATCGCGTGCCAGCCC	CEBPA-CREB1-AHR	1	0.171943
AGTTAATGATTAACCAA_TGCCCCAAGGCA	HNF1A_TFAP2C	1	0.0408623			GTTGCACAATA-TGACGTCA-AGTTAATGATTAACCAA	CEBPA-CREB1-HNF1A	1	0.182061
AGTTAATGATTAACCAA_CGGCCACCAGGGGGCGCCA	HNF1A_CTCF	0.378521	0.0308596			GTTGCACAATA-TGACGTCA-GCGCTGTCCGTGGTGCTGA	CEBPA-CREB1-REST	1	0.237954
AGTTAATGATTAACCAA_GTGATGACGTGTCCCAT	HNF1A_XBP1	1	0.0197858			GTTGCACAATA-TGACGTCA-CCGGGTCATTGGGGTCAGG	CEBPA-CREB1-PPARA	1.91443e-07	0.344994
GCGCTGTCCGTGGTGCTGA_TGTTTGCTTTG	REST_FOXA1	0.554415	0.0384734			GTTGCACAATA-TGACGTCA-CCCGGAAGTG	CEBPA-CREB1-GABPA	1	0.183094
GCGCTGTCCGTGGTGCTGA_GTTGCACAATA	REST_CEBPA	0.505048	0.0367247			GTTGCACAATA-TGACGTCA-TGCCCCAAGGCA	CEBPA-CREB1-TFAP2C	1	0.0923304
GCGCTGTCCGTGGTGCTGA_CAAGATGGCGGC	REST_YY1	1	0.0171837			GTTGCACAATA-TGACGTCA-CGGCCACCAGGGGGCGCCA	CEBPA-CREB1-CTCF	1	0.0251346
GCGCTGTCCGTGGTGCTGA_CCCCGCCCCC	REST_SP1	1	0.015464			GTTGCACAATA-TGACGTCA-GTGATGACGTGTCCCAT	CEBPA-CREB1-XBP1	1	0.125637
GCGCTGTCCGTGGTGCTGA_CAAAATCAATAA	REST_ONECUT1	1	0.0366332			GTTGCACAATA-CCCCCTGACCTTTGCCCCCTGCC-GGGGATCGCGTGCCAGCCC	CEBPA-NR2F2-AHR	0.970717	0.352386
GCGCTGTCCGTGGTGCTGA_TGACTCA	REST_AP1	9.25894e-13	0.111251			GTTGCACAATA-CCCCCTGACCTTTGCCCCCTGCC-AGTTAATGATTAACCAA	CEBPA-NR2F2-HNF1A	1	0.23395
GCGCTGTCCGTGGTGCTGA_GGGGCAAAGGTCA	REST_HNF4A	1	0.0017851			GTTGCACAATA-CCCCCTGACCTTTGCCCCCTGCC-GCGCTGTCCGTGGTGCTGA	CEBPA-NR2F2-REST	0.00142379	0.757734
GCGCTGTCCGTGGTGCTGA_CAAAGGTCAGG	REST_RXRA	1	0.0181657			GTTGCACAATA-CCCCCTGACCTTTGCCCCCTGCC-CCGGGTCATTGGGGTCAGG	CEBPA-NR2F2-PPARA	1	0.35714
GCGCTGTCCGTGGTGCTGA_TGACGTCA	REST_CREB1	1.07558e-10	0.0585074			GTTGCACAATA-CCCCCTGACCTTTGCCCCCTGCC-CCCGGAAGTG	CEBPA-NR2F2-GABPA	1	0.358852
GCGCTGTCCGTGGTGCTGA_CCCCCTGACCTTTGCCCCCTGCC	REST_NR2F2	1	0.00420166			GTTGCACAATA-CCCCCTGACCTTTGCCCCCTGCC-TGCCCCAAGGCA	CEBPA-NR2F2-TFAP2C	1	0.285236
GCGCTGTCCGTGGTGCTGA_GGGGATCGCGTGCCAGCCC	REST_AHR	1	0.0393245			GTTGCACAATA-CCCCCTGACCTTTGCCCCCTGCC-CGGCCACCAGGGGGCGCCA	CEBPA-NR2F2-CTCF	0.00299951	0.409469
GCGCTGTCCGTGGTGCTGA_AGTTAATGATTAACCAA	REST_HNF1A	1	0.00464722			GTTGCACAATA-CCCCCTGACCTTTGCCCCCTGCC-GTGATGACGTGTCCCAT	CEBPA-NR2F2-XBP1	1	0.235375
GCGCTGTCCGTGGTGCTGA_GCGCTGTCCGTGGTGCTGA	REST_REST	1	0.0076781			GTTGCACAATA-GGGGATCGCGTGCCAGCCC-AGTTAATGATTAACCAA	CEBPA-AHR-HNF1A	1	0.121977
GCGCTGTCCGTGGTGCTGA_CCGGGTCATTGGGGTCAGG	REST_PPARA	0.0145094	0.0516166			GTTGCACAATA-GGGGATCGCGTGCCAGCCC-GCGCTGTCCGTGGTGCTGA	CEBPA-AHR-REST	1	0.345514
GCGCTGTCCGTGGTGCTGA_CCCGGAAGTG	REST_GABPA	1	0.00712484			GTTGCACAATA-GGGGATCGCGTGCCAGCCC-CCGGGTCATTGGGGTCAGG	CEBPA-AHR-PPARA	1	0.304264
GCGCTGTCCGTGGTGCTGA_TGCCCCAAGGCA	REST_TFAP2C	0.167098	0.0355046			GTTGCACAATA-GGGGATCGCGTGCCAGCCC-CCCGGAAGTG	CEBPA-AHR-GABPA	1	0.191749
GCGCTGTCCGTGGTGCTGA_CGGCCACCAGGGGGCGCCA	REST_CTCF	1	0.00853898			GTTGCACAATA-GGGGATCGCGTGCCAGCCC-TGCCCCAAGGCA	CEBPA-AHR-TFAP2C	1	0.121027
GCGCTGTCCGTGGTGCTGA_GTGATGACGTGTCCCAT	REST_XBP1	1	0.00362538			GTTGCACAATA-GGGGATCGCGTGCCAGCCC-CGGCCACCAGGGGGCGCCA	CEBPA-AHR-CTCF	1	0.0926099
CCGGGTCATTGGGGTCAGG_TGTTTGCTTTG	PPARA_FOXA1	0.0531881	0.0409599			GTTGCACAATA-GGGGATCGCGTGCCAGCCC-GTGATGACGTGTCCCAT	CEBPA-AHR-XBP1	1	0.241888
CCGGGTCATTGGGGTCAGG_GTTGCACAATA	PPARA_CEBPA	1	0.025684			GTTGCACAATA-AGTTAATGATTAACCAA-GCGCTGTCCGTGGTGCTGA	CEBPA-HNF1A-REST	1	0.252664
CCGGGTCATTGGGGTCAGG_CAAGATGGCGGC	PPARA_YY1	1	0.0153453			GTTGCACAATA-AGTTAATGATTAACCAA-CCGGGTCATTGGGGTCAGG	CEBPA-HNF1A-PPARA	1	0.373182
CCGGGTCATTGGGGTCAGG_CCCCGCCCCC	PPARA_SP1	1	0.0342507			GTTGCACAATA-AGTTAATGATTAACCAA-CCCGGAAGTG	CEBPA-HNF1A-GABPA	1	0.12538
CCGGGTCATTGGGGTCAGG_CAAAATCAATAA	PPARA_ONECUT1	1	0.00721503			GTTGCACAATA-AGTTAATGATTAACCAA-TGCCCCAAGGCA	CEBPA-HNF1A-TFAP2C	1	0.130014
CCGGGTCATTGGGGTCAGG_TGACTCA	PPARA_AP1	0.00087425	0.0520291			GTTGCACAATA-AGTTAATGATTAACCAA-CGGCCACCAGGGGGCGCCA	CEBPA-HNF1A-CTCF	1	0.118867
CCGGGTCATTGGGGTCAGG_GGGGCAAAGGTCA	PPARA_HNF4A	1	0.0100877			GTTGCACAATA-AGTTAATGATTAACCAA-GTGATGACGTGTCCCAT	CEBPA-HNF1A-XBP1	1	0.253655
CCGGGTCATTGGGGTCAGG_CAAAGGTCAGG	PPARA_RXRA	1	0.0028538			GTTGCACAATA-GCGCTGTCCGTGGTGCTGA-CCGGGTCATTGGGGTCAGG	CEBPA-REST-PPARA	0.027238	0.582076
CCGGGTCATTGGGGTCAGG_TGACGTCA	PPARA_CREB1	1	0.00671573			GTTGCACAATA-GCGCTGTCCGTGGTGCTGA-CCCGGAAGTG	CEBPA-REST-GABPA	1	0.38792
CCGGGTCATTGGGGTCAGG_CCCCCTGACCTTTGCCCCCTGCC	PPARA_NR2F2	1	0.0170226			GTTGCACAATA-GCGCTGTCCGTGGTGCTGA-TGCCCCAAGGCA	CEBPA-REST-TFAP2C	1	0.367764
CCGGGTCATTGGGGTCAGG_GGGGATCGCGTGCCAGCCC	PPARA_AHR	1	0.0202431			GTTGCACAATA-GCGCTGTCCGTGGTGCTGA-CGGCCACCAGGGGGCGCCA	CEBPA-REST-CTCF	1	0.23126
CCGGGTCATTGGGGTCAGG_AGTTAATGATTAACCAA	PPARA_HNF1A	0.147434	0.0398175			GTTGCACAATA-GCGCTGTCCGTGGTGCTGA-GTGATGACGTGTCCCAT	CEBPA-REST-XBP1	1	0.265499
CCGGGTCATTGGGGTCAGG_GCGCTGTCCGTGGTGCTGA	PPARA_REST	0.000120955	0.0526736			GTTGCACAATA-CCGGGTCATTGGGGTCAGG-CCCGGAAGTG	CEBPA-PPARA-GABPA	0.0187961	0.423809
CCGGGTCATTGGGGTCAGG_CCGGGTCATTGGGGTCAGG	PPARA_PPARA	1	0.0231743			GTTGCACAATA-CCGGGTCATTGGGGTCAGG-TGCCCCAAGGCA	CEBPA-PPARA-TFAP2C	0.411064	0.314653
CCGGGTCATTGGGGTCAGG_CCCGGAAGTG	PPARA_GABPA	1	0.0301237			GTTGCACAATA-CCGGGTCATTGGGGTCAGG-CGGCCACCAGGGGGCGCCA	CEBPA-PPARA-CTCF	1	0.344648
CCGGGTCATTGGGGTCAGG_TGCCCCAAGGCA	PPARA_TFAP2C	1	0.0148648			GTTGCACAATA-CCGGGTCATTGGGGTCAGG-GTGATGACGTGTCCCAT	CEBPA-PPARA-XBP1	1	0.329488
CCGGGTCATTGGGGTCAGG_CGGCCACCAGGGGGCGCCA	PPARA_CTCF	6.46588e-06	0.0595902			GTTGCACAATA-CCCGGAAGTG-TGCCCCAAGGCA	CEBPA-GABPA-TFAP2C	1	0.185238
CCGGGTCATTGGGGTCAGG_GTGATGACGTGTCCCAT	PPARA_XBP1	0.484933	0.0479516			GTTGCACAATA-CCCGGAAGTG-CGGCCACCAGGGGGCGCCA	CEBPA-GABPA-CTCF	1	0.184819
CCCGGAAGTG_TGTTTGCTTTG	GABPA_FOXA1	1	0.0308331			GTTGCACAATA-CCCGGAAGTG-GTGATGACGTGTCCCAT	CEBPA-GABPA-XBP1	1	0.199469
CCCGGAAGTG_GTTGCACAATA	GABPA_CEBPA	0.258023	0.0366966			GTTGCACAATA-TGCCCCAAGGCA-CGGCCACCAGGGGGCGCCA	CEBPA-TFAP2C-CTCF	1	0.146855
CCCGGAAGTG_CAAGATGGCGGC	GABPA_YY1	1	0.023643			GTTGCACAATA-TGCCCCAAGGCA-GTGATGACGTGTCCCAT	CEBPA-TFAP2C-XBP1	1	0.118534
CCCGGAAGTG_CCCCGCCCCC	GABPA_SP1	1	0.0342287			GTTGCACAATA-CGGCCACCAGGGGGCGCCA-GTGATGACGTGTCCCAT	CEBPA-CTCF-XBP1	1	0.169192
CCCGGAAGTG_CAAAATCAATAA	GABPA_ONECUT1	1	0.0268918			CAAGATGGCGGC-CCCCGCCCCC-CAAAATCAATAA	YY1-SP1-ONECUT1	0.316383	0.385128
CCCGGAAGTG_TGACTCA	GABPA_AP1	3.4392e-06	0.0789858			CAAGATGGCGGC-CCCCGCCCCC-TGACTCA	YY1-SP1-AP1	0.322042	0.338327
CCCGGAAGTG_GGGGCAAAGGTCA	GABPA_HNF4A	1	0.00692048			CAAGATGGCGGC-CCCCGCCCCC-GGGGCAAAGGTCA	YY1-SP1-HNF4A	1	0.315839
CCCGGAAGTG_CAAAGGTCAGG	GABPA_RXRA	1	0.00119582			CAAGATGGCGGC-CCCCGCCCCC-CAAAGGTCAGG	YY1-SP1-RXRA	0.212322	0.440234
CCCGGAAGTG_TGACGTCA	GABPA_CREB1	2.381e-09	0.0551627			CAAGATGGCGGC-CCCCGCCCCC-TGACGTCA	YY1-SP1-CREB1	0.00404328	0.350137
CCCGGAAGTG_CCCCCTGACCTTTGCCCCCTGCC	GABPA_NR2F2	1	0.0212215			CAAGATGGCGGC-CCCCGCCCCC-CCCCCTGACCTTTGCCCCCTGCC	YY1-SP1-NR2F2	1	0.675153
CCCGGAAGTG_GGGGATCGCGTGCCAGCCC	GABPA_AHR	1	0.034979			CAAGATGGCGGC-CCCCGCCCCC-GGGGATCGCGTGCCAGCCC	YY1-SP1-AHR	1	0.296525
CCCGGAAGTG_AGTTAATGATTAACCAA	GABPA_HNF1A	0.263483	0.0347588			CAAGATGGCGGC-CCCCGCCCCC-AGTTAATGATTAACCAA	YY1-SP1-HNF1A	1	0.303637
CCCGGAAGTG_GCGCTGTCCGTGGTGCTGA	GABPA_REST	1	0.00492772			CAAGATGGCGGC-CCCCGCCCCC-GCGCTGTCCGTGGTGCTGA	YY1-SP1-REST	1	0.494053
CCCGGAAGTG_CCGGGTCATTGGGGTCAGG	GABPA_PPARA	1	0.0159441			CAAGATGGCGGC-CCCCGCCCCC-CCGGGTCATTGGGGTCAGG	YY1-SP1-PPARA	0.658912	0.556661
CCCGGAAGTG_CCCGGAAGTG	GABPA_GABPA	1	0.0186982			CAAGATGGCGGC-CCCCGCCCCC-CCCGGAAGTG	YY1-SP1-GABPA	1	0.44498
CCCGGAAGTG_TGCCCCAAGGCA	GABPA_TFAP2C	1	0.0321208			CAAGATGGCGGC-CCCCGCCCCC-TGCCCCAAGGCA	YY1-SP1-TFAP2C	0.979447	0.362344
CCCGGAAGTG_CGGCCACCAGGGGGCGCCA	GABPA_CTCF	1	0.00787921			CAAGATGGCGGC-CCCCGCCCCC-CGGCCACCAGGGGGCGCCA	YY1-SP1-CTCF	0.0905591	0.398039
CCCGGAAGTG_GTGATGACGTGTCCCAT	GABPA_XBP1	1	0.0182664			CAAGATGGCGGC-CCCCGCCCCC-GTGATGACGTGTCCCAT	YY1-SP1-XBP1	0.105345	0.451719
TGCCCCAAGGCA_TGTTTGCTTTG	TFAP2C_FOXA1	0.130797	0.0315264			CAAGATGGCGGC-CAAAATCAATAA-TGACTCA	YY1-ONECUT1-AP1	1	0.252785
TGCCCCAAGGCA_GTTGCACAATA	TFAP2C_CEBPA	0.0195991	0.0350737			CAAGATGGCGGC-CAAAATCAATAA-GGGGCAAAGGTCA	YY1-ONECUT1-HNF4A	1	0.270176
TGCCCCAAGGCA_CAAGATGGCGGC	TFAP2C_YY1	1	0.0118207			CAAGATGGCGGC-CAAAATCAATAA-CAAAGGTCAGG	YY1-ONECUT1-RXRA	1	0.303067
TGCCCCAAGGCA_CCCCGCCCCC	TFAP2C_SP1	1	0.0136241			CAAGATGGCGGC-CAAAATCAATAA-TGACGTCA	YY1-ONECUT1-CREB1	1.25703e-07	0.395021
TGCCCCAAGGCA_CAAAATCAATAA	TFAP2C_ONECUT1	1	0.00816832			CAAGATGGCGGC-CAAAATCAATAA-CCCCCTGACCTTTGCCCCCTGCC	YY1-ONECUT1-NR2F2	1	0.616253
TGCCCCAAGGCA_TGACTCA	TFAP2C_AP1	3.33674e-07	0.0665684			CAAGATGGCGGC-CAAAATCAATAA-GGGGATCGCGTGCCAGCCC	YY1-ONECUT1-AHR	1	0.222902
TGCCCCAAGGCA_GGGGCAAAGGTCA	TFAP2C_HNF4A	1	0.016322			CAAGATGGCGGC-CAAAATCAATAA-AGTTAATGATTAACCAA	YY1-ONECUT1-HNF1A	0.119566	0.387812
TGCCCCAAGGCA_CAAAGGTCAGG	TFAP2C_RXRA	1	0.0199987			CAAGATGGCGGC-CAAAATCAATAA-GCGCTGTCCGTGGTGCTGA	YY1-ONECUT1-REST	1	0.261431
TGCCCCAAGGCA_TGACGTCA	TFAP2C_CREB1	1.30783e-06	0.0372665			CAAGATGGCGGC-CAAAATCAATAA-CCGGGTCATTGGGGTCAGG	YY1-ONECUT1-PPARA	0.249776	0.40941
TGCCCCAAGGCA_CCCCCTGACCTTTGCCCCCTGCC	TFAP2C_NR2F2	1	0.0391786			CAAGATGGCGGC-CAAAATCAATAA-CCCGGAAGTG	YY1-ONECUT1-GABPA	1	0.27339
TGCCCCAAGGCA_GGGGATCGCGTGCCAGCCC	TFAP2C_AHR	1	0.0100429			CAAGATGGCGGC-CAAAATCAATAA-TGCCCCAAGGCA	YY1-ONECUT1-TFAP2C	1	0.375883
TGCCCCAAGGCA_AGTTAATGATTAACCAA	TFAP2C_HNF1A	0.0680372	0.0396097			CAAGATGGCGGC-CAAAATCAATAA-CGGCCACCAGGGGGCGCCA	YY1-ONECUT1-CTCF	1	0.224195
TGCCCCAAGGCA_GCGCTGTCCGTGGTGCTGA	TFAP2C_REST	1	0.0089469			CAAGATGGCGGC-CAAAATCAATAA-GTGATGACGTGTCCCAT	YY1-ONECUT1-XBP1	1	0.339425
TGCCCCAAGGCA_CCGGGTCATTGGGGTCAGG	TFAP2C_PPARA	1	0.00723057			CAAGATGGCGGC-TGACTCA-GGGGCAAAGGTCA	YY1-AP1-HNF4A	1	0.134421
TGCCCCAAGGCA_CCCGGAAGTG	TFAP2C_GABPA	1	0.0335148			CAAGATGGCGGC-TGACTCA-CAAAGGTCAGG	YY1-AP1-RXRA	1	0.200083
TGCCCCAAGGCA_TGCCCCAAGGCA	TFAP2C_TFAP2C	1	0.00322344			CAAGATGGCGGC-TGACTCA-TGACGTCA	YY1-AP1-CREB1	1	0.0542312
TGCCCCAAGGCA_CGGCCACCAGGGGGCGCCA	TFAP2C_CTCF	0.896599	0.0337608			CAAGATGGCGGC-TGACTCA-CCCCCTGACCTTTGCCCCCTGCC	YY1-AP1-NR2F2	1	0.533382
TGCCCCAAGGCA_GTGATGACGTGTCCCAT	TFAP2C_XBP1	1	0.0116815			CAAGATGGCGGC-TGACTCA-GGGGATCGCGTGCCAGCCC	YY1-AP1-AHR	1	0.249609
CGGCCACCAGGGGGCGCCA_TGTTTGCTTTG	CTCF_FOXA1	0.00158163	0.0555912			CAAGATGGCGGC-TGACTCA-AGTTAATGATTAACCAA	YY1-AP1-HNF1A	1	0.175722
CGGCCACCAGGGGGCGCCA_GTTGCACAATA	CTCF_CEBPA	0.00050915	0.0525865			CAAGATGGCGGC-TGACTCA-GCGCTGTCCGTGGTGCTGA	YY1-AP1-REST	1	0.283018
CGGCCACCAGGGGGCGCCA_CAAGATGGCGGC	CTCF_YY1	1	0.0349219			CAAGATGGCGGC-TGACTCA-CCGGGTCATTGGGGTCAGG	YY1-AP1-PPARA	1	0.398376
CGGCCACCAGGGGGCGCCA_CCCCGCCCCC	CTCF_SP1	1	0.0261405			CAAGATGGCGGC-TGACTCA-CCCGGAAGTG	YY1-AP1-GABPA	1	0.179428
CGGCCACCAGGGGGCGCCA_CAAAATCAATAA	CTCF_ONECUT1	3.77212e-05	0.0654308			CAAGATGGCGGC-TGACTCA-TGCCCCAAGGCA	YY1-AP1-TFAP2C	1	0.177417
CGGCCACCAGGGGGCGCCA_TGACTCA	CTCF_AP1	6.8939e-13	0.111131			CAAGATGGCGGC-TGACTCA-CGGCCACCAGGGGGCGCCA	YY1-AP1-CTCF	1	0.171826
CGGCCACCAGGGGGCGCCA_GGGGCAAAGGTCA	CTCF_HNF4A	1	0.0132247			CAAGATGGCGGC-TGACTCA-GTGATGACGTGTCCCAT	YY1-AP1-XBP1	1	0.31393
CGGCCACCAGGGGGCGCCA_CAAAGGTCAGG	CTCF_RXRA	1	0.031375			CAAGATGGCGGC-GGGGCAAAGGTCA-CAAAGGTCAGG	YY1-HNF4A-RXRA	1	0.219624
CGGCCACCAGGGGGCGCCA_TGACGTCA	CTCF_CREB1	1.63311e-18	0.0769368			CAAGATGGCGGC-GGGGCAAAGGTCA-TGACGTCA	YY1-HNF4A-CREB1	1	0.14428
CGGCCACCAGGGGGCGCCA_CCCCCTGACCTTTGCCCCCTGCC	CTCF_NR2F2	1	0.0269			CAAGATGGCGGC-GGGGCAAAGGTCA-CCCCCTGACCTTTGCCCCCTGCC	YY1-HNF4A-NR2F2	1	0.275062
CGGCCACCAGGGGGCGCCA_GGGGATCGCGTGCCAGCCC	CTCF_AHR	1	0.0458558			CAAGATGGCGGC-GGGGCAAAGGTCA-GGGGATCGCGTGCCAGCCC	YY1-HNF4A-AHR	1	0.106217
CGGCCACCAGGGGGCGCCA_AGTTAATGATTAACCAA	CTCF_HNF1A	1	0.0323666			CAAGATGGCGGC-GGGGCAAAGGTCA-AGTTAATGATTAACCAA	YY1-HNF4A-HNF1A	1	0.284467
CGGCCACCAGGGGGCGCCA_GCGCTGTCCGTGGTGCTGA	CTCF_REST	1	0.00349615			CAAGATGGCGGC-GGGGCAAAGGTCA-GCGCTGTCCGTGGTGCTGA	YY1-HNF4A-REST	1	0.33188
CGGCCACCAGGGGGCGCCA_CCGGGTCATTGGGGTCAGG	CTCF_PPARA	0.0014982	0.0547052			CAAGATGGCGGC-GGGGCAAAGGTCA-CCGGGTCATTGGGGTCAGG	YY1-HNF4A-PPARA	0.302316	0.406003
CGGCCACCAGGGGGCGCCA_CCCGGAAGTG	CTCF_GABPA	1	0.00347892			CAAGATGGCGGC-GGGGCAAAGGTCA-CCCGGAAGTG	YY1-HNF4A-GABPA	1	0.271362
CGGCCACCAGGGGGCGCCA_TGCCCCAAGGCA	CTCF_TFAP2C	0.000193703	0.0575752			CAAGATGGCGGC-GGGGCAAAGGTCA-TGCCCCAAGGCA	YY1-HNF4A-TFAP2C	1	0.135895
CGGCCACCAGGGGGCGCCA_CGGCCACCAGGGGGCGCCA	CTCF_CTCF	1	0.0112994			CAAGATGGCGGC-GGGGCAAAGGTCA-CGGCCACCAGGGGGCGCCA	YY1-HNF4A-CTCF	1	0.118194
CGGCCACCAGGGGGCGCCA_GTGATGACGTGTCCCAT	CTCF_XBP1	1	0.00329439			CAAGATGGCGGC-GGGGCAAAGGTCA-GTGATGACGTGTCCCAT	YY1-HNF4A-XBP1	1	0.214198
GTGATGACGTGTCCCAT_TGTTTGCTTTG	XBP1_FOXA1	0.125953	0.0434375			CAAGATGGCGGC-CAAAGGTCAGG-TGACGTCA	YY1-RXRA-CREB1	1	0.110122
GTGATGACGTGTCCCAT_GTTGCACAATA	XBP1_CEBPA	0.00618849	0.0458686			CAAGATGGCGGC-CAAAGGTCAGG-CCCCCTGACCTTTGCCCCCTGCC	YY1-RXRA-NR2F2	1	0.517704
GTGATGACGTGTCCCAT_CAAGATGGCGGC	XBP1_YY1	0.448548	0.0353758			CAAGATGGCGGC-CAAAGGTCAGG-GGGGATCGCGTGCCAGCCC	YY1-RXRA-AHR	1	0.276309
GTGATGACGTGTCCCAT_CCCCGCCCCC	XBP1_SP1	1	0.00598495			CAAGATGGCGGC-CAAAGGTCAGG-AGTTAATGATTAACCAA	YY1-RXRA-HNF1A	1	0.234183
GTGATGACGTGTCCCAT_CAAAATCAATAA	XBP1_ONECUT1	1	0.0181946			CAAGATGGCGGC-CAAAGGTCAGG-GCGCTGTCCGTGGTGCTGA	YY1-RXRA-REST	1	0.154057
GTGATGACGTGTCCCAT_TGACTCA	XBP1_AP1	7.13635e-17	0.11032			CAAGATGGCGGC-CAAAGGTCAGG-CCGGGTCATTGGGGTCAGG	YY1-RXRA-PPARA	1	0.323029
GTGATGACGTGTCCCAT_GGGGCAAAGGTCA	XBP1_HNF4A	0.0960374	0.0340699			CAAGATGGCGGC-CAAAGGTCAGG-CCCGGAAGTG	YY1-RXRA-GABPA	1	0.250899
GTGATGACGTGTCCCAT_CAAAGGTCAGG	XBP1_RXRA	1	0.016415			CAAGATGGCGGC-CAAAGGTCAGG-TGCCCCAAGGCA	YY1-RXRA-TFAP2C	1	0.178608
GTGATGACGTGTCCCAT_TGACGTCA	XBP1_CREB1	2.96962e-22	0.0733409			CAAGATGGCGGC-CAAAGGTCAGG-CGGCCACCAGGGGGCGCCA	YY1-RXRA-CTCF	1	0.224924
GTGATGACGTGTCCCAT_CCCCCTGACCTTTGCCCCCTGCC	XBP1_NR2F2	0.0353167	0.0679776			CAAGATGGCGGC-CAAAGGTCAGG-GTGATGACGTGTCCCAT	YY1-RXRA-XBP1	1	0.142246
GTGATGACGTGTCCCAT_GGGGATCGCGTGCCAGCCC	XBP1_AHR	1	0.0287339			CAAGATGGCGGC-TGACGTCA-CCCCCTGACCTTTGCCCCCTGCC	YY1-CREB1-NR2F2	0.0482449	0.360811
GTGATGACGTGTCCCAT_AGTTAATGATTAACCAA	XBP1_HNF1A	1	0.0146738			CAAGATGGCGGC-TGACGTCA-GGGGATCGCGTGCCAGCCC	YY1-CREB1-AHR	1	0.258605
GTGATGACGTGTCCCAT_GCGCTGTCCGTGGTGCTGA	XBP1_REST	1	0.00719987			CAAGATGGCGGC-TGACGTCA-AGTTAATGATTAACCAA	YY1-CREB1-HNF1A	1	0.195105
GTGATGACGTGTCCCAT_CCGGGTCATTGGGGTCAGG	XBP1_PPARA	1	0.0305848			CAAGATGGCGGC-TGACGTCA-GCGCTGTCCGTGGTGCTGA	YY1-CREB1-REST	1	0.131943
GTGATGACGTGTCCCAT_CCCGGAAGTG	XBP1_GABPA	1	0.0256225			CAAGATGGCGGC-TGACGTCA-CCGGGTCATTGGGGTCAGG	YY1-CREB1-PPARA	1	0.28951
GTGATGACGTGTCCCAT_TGCCCCAAGGCA	XBP1_TFAP2C	1	0.00726252			CAAGATGGCGGC-TGACGTCA-CCCGGAAGTG	YY1-CREB1-GABPA	1	0.131362
GTGATGACGTGTCCCAT_CGGCCACCAGGGGGCGCCA	XBP1_CTCF	1	0.0132044			CAAGATGGCGGC-TGACGTCA-TGCCCCAAGGCA	YY1-CREB1-TFAP2C	1	0.0289964
GTGATGACGTGTCCCAT_GTGATGACGTGTCCCAT	XBP1_XBP1	1	0.0391259			CAAGATGGCGGC-TGACGTCA-CGGCCACCAGGGGGCGCCA	YY1-CREB1-CTCF	1	0.1254
						CAAGATGGCGGC-TGACGTCA-GTGATGACGTGTCCCAT	YY1-CREB1-XBP1	1	0.10553
						CAAGATGGCGGC-CCCCCTGACCTTTGCCCCCTGCC-GGGGATCGCGTGCCAGCCC	YY1-NR2F2-AHR	1	0.30208
						CAAGATGGCGGC-CCCCCTGACCTTTGCCCCCTGCC-AGTTAATGATTAACCAA	YY1-NR2F2-HNF1A	1	0.211908
						CAAGATGGCGGC-CCCCCTGACCTTTGCCCCCTGCC-GCGCTGTCCGTGGTGCTGA	YY1-NR2F2-REST	0.274839	0.613224
						CAAGATGGCGGC-CCCCCTGACCTTTGCCCCCTGCC-CCGGGTCATTGGGGTCAGG	YY1-NR2F2-PPARA	1	0.644779
						CAAGATGGCGGC-CCCCCTGACCTTTGCCCCCTGCC-CCCGGAAGTG	YY1-NR2F2-GABPA	1	0.562514
						CAAGATGGCGGC-CCCCCTGACCTTTGCCCCCTGCC-TGCCCCAAGGCA	YY1-NR2F2-TFAP2C	1	0.452627
						CAAGATGGCGGC-CCCCCTGACCTTTGCCCCCTGCC-CGGCCACCAGGGGGCGCCA	YY1-NR2F2-CTCF	1	0.398154
						CAAGATGGCGGC-CCCCCTGACCTTTGCCCCCTGCC-GTGATGACGTGTCCCAT	YY1-NR2F2-XBP1	1	0.434642
						CAAGATGGCGGC-GGGGATCGCGTGCCAGCCC-AGTTAATGATTAACCAA	YY1-AHR-HNF1A	1	0.160762
						CAAGATGGCGGC-GGGGATCGCGTGCCAGCCC-GCGCTGTCCGTGGTGCTGA	YY1-AHR-REST	1	0.208905
						CAAGATGGCGGC-GGGGATCGCGTGCCAGCCC-CCGGGTCATTGGGGTCAGG	YY1-AHR-PPARA	0.147395	0.363424
						CAAGATGGCGGC-GGGGATCGCGTGCCAGCCC-CCCGGAAGTG	YY1-AHR-GABPA	1	0.248464
						CAAGATGGCGGC-GGGGATCGCGTGCCAGCCC-TGCCCCAAGGCA	YY1-AHR-TFAP2C	1	0.116973
						CAAGATGGCGGC-GGGGATCGCGTGCCAGCCC-CGGCCACCAGGGGGCGCCA	YY1-AHR-CTCF	1	0.101818
						CAAGATGGCGGC-GGGGATCGCGTGCCAGCCC-GTGATGACGTGTCCCAT	YY1-AHR-XBP1	1	0.262947
						CAAGATGGCGGC-AGTTAATGATTAACCAA-GCGCTGTCCGTGGTGCTGA	YY1-HNF1A-REST	1	0.202077
						CAAGATGGCGGC-AGTTAATGATTAACCAA-CCGGGTCATTGGGGTCAGG	YY1-HNF1A-PPARA	1	0.462233
						CAAGATGGCGGC-AGTTAATGATTAACCAA-CCCGGAAGTG	YY1-HNF1A-GABPA	1	0.304214
						CAAGATGGCGGC-AGTTAATGATTAACCAA-TGCCCCAAGGCA	YY1-HNF1A-TFAP2C	1	0.170662
						CAAGATGGCGGC-AGTTAATGATTAACCAA-CGGCCACCAGGGGGCGCCA	YY1-HNF1A-CTCF	1	0.144832
						CAAGATGGCGGC-AGTTAATGATTAACCAA-GTGATGACGTGTCCCAT	YY1-HNF1A-XBP1	1	0.266965
						CAAGATGGCGGC-GCGCTGTCCGTGGTGCTGA-CCGGGTCATTGGGGTCAGG	YY1-REST-PPARA	1	0.441298
						CAAGATGGCGGC-GCGCTGTCCGTGGTGCTGA-CCCGGAAGTG	YY1-REST-GABPA	1	0.190994
						CAAGATGGCGGC-GCGCTGTCCGTGGTGCTGA-TGCCCCAAGGCA	YY1-REST-TFAP2C	1	0.184987
						CAAGATGGCGGC-GCGCTGTCCGTGGTGCTGA-CGGCCACCAGGGGGCGCCA	YY1-REST-CTCF	1	0.296081
						CAAGATGGCGGC-GCGCTGTCCGTGGTGCTGA-GTGATGACGTGTCCCAT	YY1-REST-XBP1	1	0.298175
						CAAGATGGCGGC-CCGGGTCATTGGGGTCAGG-CCCGGAAGTG	YY1-PPARA-GABPA	1	0.389954
						CAAGATGGCGGC-CCGGGTCATTGGGGTCAGG-TGCCCCAAGGCA	YY1-PPARA-TFAP2C	1	0.253992
						CAAGATGGCGGC-CCGGGTCATTGGGGTCAGG-CGGCCACCAGGGGGCGCCA	YY1-PPARA-CTCF	1	0.277933
						CAAGATGGCGGC-CCGGGTCATTGGGGTCAGG-GTGATGACGTGTCCCAT	YY1-PPARA-XBP1	1	0.271404
						CAAGATGGCGGC-CCCGGAAGTG-TGCCCCAAGGCA	YY1-GABPA-TFAP2C	1	0.141263
						CAAGATGGCGGC-CCCGGAAGTG-CGGCCACCAGGGGGCGCCA	YY1-GABPA-CTCF	1	0.180059
						CAAGATGGCGGC-CCCGGAAGTG-GTGATGACGTGTCCCAT	YY1-GABPA-XBP1	1	0.140698
						CAAGATGGCGGC-TGCCCCAAGGCA-CGGCCACCAGGGGGCGCCA	YY1-TFAP2C-CTCF	1	0.152023
						CAAGATGGCGGC-TGCCCCAAGGCA-GTGATGACGTGTCCCAT	YY1-TFAP2C-XBP1	1	0.163776
						CAAGATGGCGGC-CGGCCACCAGGGGGCGCCA-GTGATGACGTGTCCCAT	YY1-CTCF-XBP1	1	0.12255
						CCCCGCCCCC-CAAAATCAATAA-TGACTCA	SP1-ONECUT1-AP1	1	0.234169
						CCCCGCCCCC-CAAAATCAATAA-GGGGCAAAGGTCA	SP1-ONECUT1-HNF4A	1	0.223305
						CCCCGCCCCC-CAAAATCAATAA-CAAAGGTCAGG	SP1-ONECUT1-RXRA	1	0.266251
						CCCCGCCCCC-CAAAATCAATAA-TGACGTCA	SP1-ONECUT1-CREB1	1.60133e-07	0.39758
						CCCCGCCCCC-CAAAATCAATAA-CCCCCTGACCTTTGCCCCCTGCC	SP1-ONECUT1-NR2F2	1	0.110862
						CCCCGCCCCC-CAAAATCAATAA-GGGGATCGCGTGCCAGCCC	SP1-ONECUT1-AHR	1	0.224983
						CCCCGCCCCC-CAAAATCAATAA-AGTTAATGATTAACCAA	SP1-ONECUT1-HNF1A	1	0.183664
						CCCCGCCCCC-CAAAATCAATAA-GCGCTGTCCGTGGTGCTGA	SP1-ONECUT1-REST	0.00869911	0.542547
						CCCCGCCCCC-CAAAATCAATAA-CCGGGTCATTGGGGTCAGG	SP1-ONECUT1-PPARA	1	0.317901
						CCCCGCCCCC-CAAAATCAATAA-CCCGGAAGTG	SP1-ONECUT1-GABPA	0.0950636	0.447215
						CCCCGCCCCC-CAAAATCAATAA-TGCCCCAAGGCA	SP1-ONECUT1-TFAP2C	1	0.277237
						CCCCGCCCCC-CAAAATCAATAA-CGGCCACCAGGGGGCGCCA	SP1-ONECUT1-CTCF	1	0.343731
						CCCCGCCCCC-CAAAATCAATAA-GTGATGACGTGTCCCAT	SP1-ONECUT1-XBP1	0.00766923	0.409844
						CCCCGCCCCC-TGACTCA-GGGGCAAAGGTCA	SP1-AP1-HNF4A	1	0.284588
						CCCCGCCCCC-TGACTCA-CAAAGGTCAGG	SP1-AP1-RXRA	1	0.25073
						CCCCGCCCCC-TGACTCA-TGACGTCA	SP1-AP1-CREB1	0.595274	0.24217
						CCCCGCCCCC-TGACTCA-CCCCCTGACCTTTGCCCCCTGCC	SP1-AP1-NR2F2	1	0.264752
						CCCCGCCCCC-TGACTCA-GGGGATCGCGTGCCAGCCC	SP1-AP1-AHR	1	0.311512
						CCCCGCCCCC-TGACTCA-AGTTAATGATTAACCAA	SP1-AP1-HNF1A	1	0.210412
						CCCCGCCCCC-TGACTCA-GCGCTGTCCGTGGTGCTGA	SP1-AP1-REST	0.0973977	0.569654
						CCCCGCCCCC-TGACTCA-CCGGGTCATTGGGGTCAGG	SP1-AP1-PPARA	0.0317063	0.465189
						CCCCGCCCCC-TGACTCA-CCCGGAAGTG	SP1-AP1-GABPA	0.518256	0.417224
						CCCCGCCCCC-TGACTCA-TGCCCCAAGGCA	SP1-AP1-TFAP2C	1	0.29464
						CCCCGCCCCC-TGACTCA-CGGCCACCAGGGGGCGCCA	SP1-AP1-CTCF	0.149873	0.322425
						CCCCGCCCCC-TGACTCA-GTGATGACGTGTCCCAT	SP1-AP1-XBP1	3.03172e-06	0.451951
						CCCCGCCCCC-GGGGCAAAGGTCA-CAAAGGTCAGG	SP1-HNF4A-RXRA	1	0.241941
						CCCCGCCCCC-GGGGCAAAGGTCA-TGACGTCA	SP1-HNF4A-CREB1	0.933043	0.183509
						CCCCGCCCCC-GGGGCAAAGGTCA-CCCCCTGACCTTTGCCCCCTGCC	SP1-HNF4A-NR2F2	0.776995	0.491748
						CCCCGCCCCC-GGGGCAAAGGTCA-GGGGATCGCGTGCCAGCCC	SP1-HNF4A-AHR	1	0.256837
						CCCCGCCCCC-GGGGCAAAGGTCA-AGTTAATGATTAACCAA	SP1-HNF4A-HNF1A	1	0.265503
						CCCCGCCCCC-GGGGCAAAGGTCA-GCGCTGTCCGTGGTGCTGA	SP1-HNF4A-REST	1	0.512131
						CCCCGCCCCC-GGGGCAAAGGTCA-CCGGGTCATTGGGGTCAGG	SP1-HNF4A-PPARA	1	0.460188
						CCCCGCCCCC-GGGGCAAAGGTCA-CCCGGAAGTG	SP1-HNF4A-GABPA	1	0.393459
						CCCCGCCCCC-GGGGCAAAGGTCA-TGCCCCAAGGCA	SP1-HNF4A-TFAP2C	1	0.303638
						CCCCGCCCCC-GGGGCAAAGGTCA-CGGCCACCAGGGGGCGCCA	SP1-HNF4A-CTCF	0.0362842	0.424866
						CCCCGCCCCC-GGGGCAAAGGTCA-GTGATGACGTGTCCCAT	SP1-HNF4A-XBP1	0.0213778	0.402249
						CCCCGCCCCC-CAAAGGTCAGG-TGACGTCA	SP1-RXRA-CREB1	0.70789	0.175707
						CCCCGCCCCC-CAAAGGTCAGG-CCCCCTGACCTTTGCCCCCTGCC	SP1-RXRA-NR2F2	1	0.587901
						CCCCGCCCCC-CAAAGGTCAGG-GGGGATCGCGTGCCAGCCC	SP1-RXRA-AHR	1	0.273066
						CCCCGCCCCC-CAAAGGTCAGG-AGTTAATGATTAACCAA	SP1-RXRA-HNF1A	1	0.235738
						CCCCGCCCCC-CAAAGGTCAGG-GCGCTGTCCGTGGTGCTGA	SP1-RXRA-REST	1	0.450338
						CCCCGCCCCC-CAAAGGTCAGG-CCGGGTCATTGGGGTCAGG	SP1-RXRA-PPARA	0.0238797	0.617088
						CCCCGCCCCC-CAAAGGTCAGG-CCCGGAAGTG	SP1-RXRA-GABPA	1	0.255193
						CCCCGCCCCC-CAAAGGTCAGG-TGCCCCAAGGCA	SP1-RXRA-TFAP2C	0.597725	0.298281
						CCCCGCCCCC-CAAAGGTCAGG-CGGCCACCAGGGGGCGCCA	SP1-RXRA-CTCF	1	0.269278
						CCCCGCCCCC-CAAAGGTCAGG-GTGATGACGTGTCCCAT	SP1-RXRA-XBP1	1	0.349845
						CCCCGCCCCC-TGACGTCA-CCCCCTGACCTTTGCCCCCTGCC	SP1-CREB1-NR2F2	1	0.100793
						CCCCGCCCCC-TGACGTCA-GGGGATCGCGTGCCAGCCC	SP1-CREB1-AHR	3.85751e-05	0.262373
						CCCCGCCCCC-TGACGTCA-AGTTAATGATTAACCAA	SP1-CREB1-HNF1A	0.00871918	0.249934
						CCCCGCCCCC-TGACGTCA-GCGCTGTCCGTGGTGCTGA	SP1-CREB1-REST	0.00194817	0.467277
						CCCCGCCCCC-TGACGTCA-CCGGGTCATTGGGGTCAGG	SP1-CREB1-PPARA	1	0.347341
						CCCCGCCCCC-TGACGTCA-CCCGGAAGTG	SP1-CREB1-GABPA	0.000432628	0.428692
						CCCCGCCCCC-TGACGTCA-TGCCCCAAGGCA	SP1-CREB1-TFAP2C	6.24541e-05	0.326071
						CCCCGCCCCC-TGACGTCA-CGGCCACCAGGGGGCGCCA	SP1-CREB1-CTCF	7.75867e-08	0.361284
						CCCCGCCCCC-TGACGTCA-GTGATGACGTGTCCCAT	SP1-CREB1-XBP1	0.001453	0.372972
						CCCCGCCCCC-CCCCCTGACCTTTGCCCCCTGCC-GGGGATCGCGTGCCAGCCC	SP1-NR2F2-AHR	1	0.407858
						CCCCGCCCCC-CCCCCTGACCTTTGCCCCCTGCC-AGTTAATGATTAACCAA	SP1-NR2F2-HNF1A	1	0.0997719
						CCCCGCCCCC-CCCCCTGACCTTTGCCCCCTGCC-GCGCTGTCCGTGGTGCTGA	SP1-NR2F2-REST	1	0.443229
						CCCCGCCCCC-CCCCCTGACCTTTGCCCCCTGCC-CCGGGTCATTGGGGTCAGG	SP1-NR2F2-PPARA	0.0236057	0.436423
						CCCCGCCCCC-CCCCCTGACCTTTGCCCCCTGCC-CCCGGAAGTG	SP1-NR2F2-GABPA	1	0.134477
						CCCCGCCCCC-CCCCCTGACCTTTGCCCCCTGCC-TGCCCCAAGGCA	SP1-NR2F2-TFAP2C	1	0.173443
						CCCCGCCCCC-CCCCCTGACCTTTGCCCCCTGCC-CGGCCACCAGGGGGCGCCA	SP1-NR2F2-CTCF	1	0.248251
						CCCCGCCCCC-CCCCCTGACCTTTGCCCCCTGCC-GTGATGACGTGTCCCAT	SP1-NR2F2-XBP1	1	0.576999
						CCCCGCCCCC-GGGGATCGCGTGCCAGCCC-AGTTAATGATTAACCAA	SP1-AHR-HNF1A	1	0.155235
						CCCCGCCCCC-GGGGATCGCGTGCCAGCCC-GCGCTGTCCGTGGTGCTGA	SP1-AHR-REST	1	0.411194
						CCCCGCCCCC-GGGGATCGCGTGCCAGCCC-CCGGGTCATTGGGGTCAGG	SP1-AHR-PPARA	1	0.369458
						CCCCGCCCCC-GGGGATCGCGTGCCAGCCC-CCCGGAAGTG	SP1-AHR-GABPA	1	0.295225
						CCCCGCCCCC-GGGGATCGCGTGCCAGCCC-TGCCCCAAGGCA	SP1-AHR-TFAP2C	1	0.199309
						CCCCGCCCCC-GGGGATCGCGTGCCAGCCC-CGGCCACCAGGGGGCGCCA	SP1-AHR-CTCF	1	0.305808
						CCCCGCCCCC-GGGGATCGCGTGCCAGCCC-GTGATGACGTGTCCCAT	SP1-AHR-XBP1	1	0.320086
						CCCCGCCCCC-AGTTAATGATTAACCAA-GCGCTGTCCGTGGTGCTGA	SP1-HNF1A-REST	1	0.349553
						CCCCGCCCCC-AGTTAATGATTAACCAA-CCGGGTCATTGGGGTCAGG	SP1-HNF1A-PPARA	1	0.590045
						CCCCGCCCCC-AGTTAATGATTAACCAA-CCCGGAAGTG	SP1-HNF1A-GABPA	1	0.357392
						CCCCGCCCCC-AGTTAATGATTAACCAA-TGCCCCAAGGCA	SP1-HNF1A-TFAP2C	1	0.171309
						CCCCGCCCCC-AGTTAATGATTAACCAA-CGGCCACCAGGGGGCGCCA	SP1-HNF1A-CTCF	1	0.290916
						CCCCGCCCCC-AGTTAATGATTAACCAA-GTGATGACGTGTCCCAT	SP1-HNF1A-XBP1	0.0117862	0.445015
						CCCCGCCCCC-GCGCTGTCCGTGGTGCTGA-CCGGGTCATTGGGGTCAGG	SP1-REST-PPARA	0.141561	0.630548
						CCCCGCCCCC-GCGCTGTCCGTGGTGCTGA-CCCGGAAGTG	SP1-REST-GABPA	0.259458	0.554405
						CCCCGCCCCC-GCGCTGTCCGTGGTGCTGA-TGCCCCAAGGCA	SP1-REST-TFAP2C	0.671192	0.510777
						CCCCGCCCCC-GCGCTGTCCGTGGTGCTGA-CGGCCACCAGGGGGCGCCA	SP1-REST-CTCF	1	0.43298
						CCCCGCCCCC-GCGCTGTCCGTGGTGCTGA-GTGATGACGTGTCCCAT	SP1-REST-XBP1	0.00157831	0.694496
						CCCCGCCCCC-CCGGGTCATTGGGGTCAGG-CCCGGAAGTG	SP1-PPARA-GABPA	1	0.433891
						CCCCGCCCCC-CCGGGTCATTGGGGTCAGG-TGCCCCAAGGCA	SP1-PPARA-TFAP2C	0.400538	0.380454
						CCCCGCCCCC-CCGGGTCATTGGGGTCAGG-CGGCCACCAGGGGGCGCCA	SP1-PPARA-CTCF	0.418434	0.525239
						CCCCGCCCCC-CCGGGTCATTGGGGTCAGG-GTGATGACGTGTCCCAT	SP1-PPARA-XBP1	0.364234	0.575863
						CCCCGCCCCC-CCCGGAAGTG-TGCCCCAAGGCA	SP1-GABPA-TFAP2C	1	0.367763
						CCCCGCCCCC-CCCGGAAGTG-CGGCCACCAGGGGGCGCCA	SP1-GABPA-CTCF	1	0.383423
						CCCCGCCCCC-CCCGGAAGTG-GTGATGACGTGTCCCAT	SP1-GABPA-XBP1	0.313719	0.438037
						CCCCGCCCCC-TGCCCCAAGGCA-CGGCCACCAGGGGGCGCCA	SP1-TFAP2C-CTCF	1	0.402733
						CCCCGCCCCC-TGCCCCAAGGCA-GTGATGACGTGTCCCAT	SP1-TFAP2C-XBP1	0.0326532	0.429383
						CCCCGCCCCC-CGGCCACCAGGGGGCGCCA-GTGATGACGTGTCCCAT	SP1-CTCF-XBP1	1	0.356687
						CAAAATCAATAA-TGACTCA-GGGGCAAAGGTCA	ONECUT1-AP1-HNF4A	1	0.153314
						CAAAATCAATAA-TGACTCA-CAAAGGTCAGG	ONECUT1-AP1-RXRA	1	0.188375
						CAAAATCAATAA-TGACTCA-TGACGTCA	ONECUT1-AP1-CREB1	0.000102604	0.244744
						CAAAATCAATAA-TGACTCA-CCCCCTGACCTTTGCCCCCTGCC	ONECUT1-AP1-NR2F2	1	0.467623
						CAAAATCAATAA-TGACTCA-GGGGATCGCGTGCCAGCCC	ONECUT1-AP1-AHR	1	0.159776
						CAAAATCAATAA-TGACTCA-AGTTAATGATTAACCAA	ONECUT1-AP1-HNF1A	1	0.241564
						CAAAATCAATAA-TGACTCA-GCGCTGTCCGTGGTGCTGA	ONECUT1-AP1-REST	1	0.362234
						CAAAATCAATAA-TGACTCA-CCGGGTCATTGGGGTCAGG	ONECUT1-AP1-PPARA	0.942384	0.386545
						CAAAATCAATAA-TGACTCA-CCCGGAAGTG	ONECUT1-AP1-GABPA	1	0.272061
						CAAAATCAATAA-TGACTCA-TGCCCCAAGGCA	ONECUT1-AP1-TFAP2C	1	0.179751
						CAAAATCAATAA-TGACTCA-CGGCCACCAGGGGGCGCCA	ONECUT1-AP1-CTCF	1	0.174204
						CAAAATCAATAA-TGACTCA-GTGATGACGTGTCCCAT	ONECUT1-AP1-XBP1	1	0.324789
						CAAAATCAATAA-GGGGCAAAGGTCA-CAAAGGTCAGG	ONECUT1-HNF4A-RXRA	1	0.206368
						CAAAATCAATAA-GGGGCAAAGGTCA-TGACGTCA	ONECUT1-HNF4A-CREB1	1	0.0668922
						CAAAATCAATAA-GGGGCAAAGGTCA-CCCCCTGACCTTTGCCCCCTGCC	ONECUT1-HNF4A-NR2F2	1	0.171251
						CAAAATCAATAA-GGGGCAAAGGTCA-GGGGATCGCGTGCCAGCCC	ONECUT1-HNF4A-AHR	1	0.270562
						CAAAATCAATAA-GGGGCAAAGGTCA-AGTTAATGATTAACCAA	ONECUT1-HNF4A-HNF1A	1	0.138364
						CAAAATCAATAA-GGGGCAAAGGTCA-GCGCTGTCCGTGGTGCTGA	ONECUT1-HNF4A-REST	1	0.287382
						CAAAATCAATAA-GGGGCAAAGGTCA-CCGGGTCATTGGGGTCAGG	ONECUT1-HNF4A-PPARA	0.389806	0.348321
						CAAAATCAATAA-GGGGCAAAGGTCA-CCCGGAAGTG	ONECUT1-HNF4A-GABPA	1	0.207266
						CAAAATCAATAA-GGGGCAAAGGTCA-TGCCCCAAGGCA	ONECUT1-HNF4A-TFAP2C	1	0.112912
						CAAAATCAATAA-GGGGCAAAGGTCA-CGGCCACCAGGGGGCGCCA	ONECUT1-HNF4A-CTCF	1	0.174186
						CAAAATCAATAA-GGGGCAAAGGTCA-GTGATGACGTGTCCCAT	ONECUT1-HNF4A-XBP1	1	0.209956
						CAAAATCAATAA-CAAAGGTCAGG-TGACGTCA	ONECUT1-RXRA-CREB1	1	0.165778
						CAAAATCAATAA-CAAAGGTCAGG-CCCCCTGACCTTTGCCCCCTGCC	ONECUT1-RXRA-NR2F2	1	0.426837
						CAAAATCAATAA-CAAAGGTCAGG-GGGGATCGCGTGCCAGCCC	ONECUT1-RXRA-AHR	1	0.199529
						CAAAATCAATAA-CAAAGGTCAGG-AGTTAATGATTAACCAA	ONECUT1-RXRA-HNF1A	1	0.303204
						CAAAATCAATAA-CAAAGGTCAGG-GCGCTGTCCGTGGTGCTGA	ONECUT1-RXRA-REST	1	0.442081
						CAAAATCAATAA-CAAAGGTCAGG-CCGGGTCATTGGGGTCAGG	ONECUT1-RXRA-PPARA	0.184767	0.380471
						CAAAATCAATAA-CAAAGGTCAGG-CCCGGAAGTG	ONECUT1-RXRA-GABPA	1	0.238025
						CAAAATCAATAA-CAAAGGTCAGG-TGCCCCAAGGCA	ONECUT1-RXRA-TFAP2C	1	0.196057
						CAAAATCAATAA-CAAAGGTCAGG-CGGCCACCAGGGGGCGCCA	ONECUT1-RXRA-CTCF	1	0.143932
						CAAAATCAATAA-CAAAGGTCAGG-GTGATGACGTGTCCCAT	ONECUT1-RXRA-XBP1	1	0.265415
						CAAAATCAATAA-TGACGTCA-CCCCCTGACCTTTGCCCCCTGCC	ONECUT1-CREB1-NR2F2	1.60255e-07	0.592886
						CAAAATCAATAA-TGACGTCA-GGGGATCGCGTGCCAGCCC	ONECUT1-CREB1-AHR	1	0.179988
						CAAAATCAATAA-TGACGTCA-AGTTAATGATTAACCAA	ONECUT1-CREB1-HNF1A	0.00419619	0.233122
						CAAAATCAATAA-TGACGTCA-GCGCTGTCCGTGGTGCTGA	ONECUT1-CREB1-REST	1	0.308392
						CAAAATCAATAA-TGACGTCA-CCGGGTCATTGGGGTCAGG	ONECUT1-CREB1-PPARA	8.23375e-05	0.334189
						CAAAATCAATAA-TGACGTCA-CCCGGAAGTG	ONECUT1-CREB1-GABPA	0.0192549	0.344531
						CAAAATCAATAA-TGACGTCA-TGCCCCAAGGCA	ONECUT1-CREB1-TFAP2C	0.771863	0.185216
						CAAAATCAATAA-TGACGTCA-CGGCCACCAGGGGGCGCCA	ONECUT1-CREB1-CTCF	1	0.205581
						CAAAATCAATAA-TGACGTCA-GTGATGACGTGTCCCAT	ONECUT1-CREB1-XBP1	1	0.232555
						CAAAATCAATAA-CCCCCTGACCTTTGCCCCCTGCC-GGGGATCGCGTGCCAGCCC	ONECUT1-NR2F2-AHR	1	0.267335
						CAAAATCAATAA-CCCCCTGACCTTTGCCCCCTGCC-AGTTAATGATTAACCAA	ONECUT1-NR2F2-HNF1A	1	0.592462
						CAAAATCAATAA-CCCCCTGACCTTTGCCCCCTGCC-GCGCTGTCCGTGGTGCTGA	ONECUT1-NR2F2-REST	0.00220281	0.780065
						CAAAATCAATAA-CCCCCTGACCTTTGCCCCCTGCC-CCGGGTCATTGGGGTCAGG	ONECUT1-NR2F2-PPARA	0.0152762	0.804299
						CAAAATCAATAA-CCCCCTGACCTTTGCCCCCTGCC-CCCGGAAGTG	ONECUT1-NR2F2-GABPA	1	0.565924
						CAAAATCAATAA-CCCCCTGACCTTTGCCCCCTGCC-TGCCCCAAGGCA	ONECUT1-NR2F2-TFAP2C	1	0.391698
						CAAAATCAATAA-CCCCCTGACCTTTGCCCCCTGCC-CGGCCACCAGGGGGCGCCA	ONECUT1-NR2F2-CTCF	1	0.454019
						CAAAATCAATAA-CCCCCTGACCTTTGCCCCCTGCC-GTGATGACGTGTCCCAT	ONECUT1-NR2F2-XBP1	1	0.5831
						CAAAATCAATAA-GGGGATCGCGTGCCAGCCC-AGTTAATGATTAACCAA	ONECUT1-AHR-HNF1A	1	0.135904
						CAAAATCAATAA-GGGGATCGCGTGCCAGCCC-GCGCTGTCCGTGGTGCTGA	ONECUT1-AHR-REST	1	0.383538
						CAAAATCAATAA-GGGGATCGCGTGCCAGCCC-CCGGGTCATTGGGGTCAGG	ONECUT1-AHR-PPARA	1	0.280779
						CAAAATCAATAA-GGGGATCGCGTGCCAGCCC-CCCGGAAGTG	ONECUT1-AHR-GABPA	1	0.324037
						CAAAATCAATAA-GGGGATCGCGTGCCAGCCC-TGCCCCAAGGCA	ONECUT1-AHR-TFAP2C	1	0.154947
						CAAAATCAATAA-GGGGATCGCGTGCCAGCCC-CGGCCACCAGGGGGCGCCA	ONECUT1-AHR-CTCF	1	0.239413
						CAAAATCAATAA-GGGGATCGCGTGCCAGCCC-GTGATGACGTGTCCCAT	ONECUT1-AHR-XBP1	1	0.2597
						CAAAATCAATAA-AGTTAATGATTAACCAA-GCGCTGTCCGTGGTGCTGA	ONECUT1-HNF1A-REST	1	0.333594
						CAAAATCAATAA-AGTTAATGATTAACCAA-CCGGGTCATTGGGGTCAGG	ONECUT1-HNF1A-PPARA	1	0.33724
						CAAAATCAATAA-AGTTAATGATTAACCAA-CCCGGAAGTG	ONECUT1-HNF1A-GABPA	1	0.262597
						CAAAATCAATAA-AGTTAATGATTAACCAA-TGCCCCAAGGCA	ONECUT1-HNF1A-TFAP2C	1	0.24016
						CAAAATCAATAA-AGTTAATGATTAACCAA-CGGCCACCAGGGGGCGCCA	ONECUT1-HNF1A-CTCF	1	0.177217
						CAAAATCAATAA-AGTTAATGATTAACCAA-GTGATGACGTGTCCCAT	ONECUT1-HNF1A-XBP1	1	0.261254
						CAAAATCAATAA-GCGCTGTCCGTGGTGCTGA-CCGGGTCATTGGGGTCAGG	ONECUT1-REST-PPARA	0.239413	0.585869
						CAAAATCAATAA-GCGCTGTCCGTGGTGCTGA-CCCGGAAGTG	ONECUT1-REST-GABPA	1	0.269391
						CAAAATCAATAA-GCGCTGTCCGTGGTGCTGA-TGCCCCAAGGCA	ONECUT1-REST-TFAP2C	1	0.35785
						CAAAATCAATAA-GCGCTGTCCGTGGTGCTGA-CGGCCACCAGGGGGCGCCA	ONECUT1-REST-CTCF	1	0.202573
						CAAAATCAATAA-GCGCTGTCCGTGGTGCTGA-GTGATGACGTGTCCCAT	ONECUT1-REST-XBP1	1	0.279296
						CAAAATCAATAA-CCGGGTCATTGGGGTCAGG-CCCGGAAGTG	ONECUT1-PPARA-GABPA	1	0.487804
						CAAAATCAATAA-CCGGGTCATTGGGGTCAGG-TGCCCCAAGGCA	ONECUT1-PPARA-TFAP2C	1	0.315342
						CAAAATCAATAA-CCGGGTCATTGGGGTCAGG-CGGCCACCAGGGGGCGCCA	ONECUT1-PPARA-CTCF	1	0.400393
						CAAAATCAATAA-CCGGGTCATTGGGGTCAGG-GTGATGACGTGTCCCAT	ONECUT1-PPARA-XBP1	1	0.432402
						CAAAATCAATAA-CCCGGAAGTG-TGCCCCAAGGCA	ONECUT1-GABPA-TFAP2C	1	0.219797
						CAAAATCAATAA-CCCGGAAGTG-CGGCCACCAGGGGGCGCCA	ONECUT1-GABPA-CTCF	1	0.289474
						CAAAATCAATAA-CCCGGAAGTG-GTGATGACGTGTCCCAT	ONECUT1-GABPA-XBP1	1	0.249931
						CAAAATCAATAA-TGCCCCAAGGCA-CGGCCACCAGGGGGCGCCA	ONECUT1-TFAP2C-CTCF	1	0.22699
						CAAAATCAATAA-TGCCCCAAGGCA-GTGATGACGTGTCCCAT	ONECUT1-TFAP2C-XBP1	1	0.305658
						CAAAATCAATAA-CGGCCACCAGGGGGCGCCA-GTGATGACGTGTCCCAT	ONECUT1-CTCF-XBP1	1	0.215858
						TGACTCA-GGGGCAAAGGTCA-CAAAGGTCAGG	AP1-HNF4A-RXRA	1	0.194859
						TGACTCA-GGGGCAAAGGTCA-TGACGTCA	AP1-HNF4A-CREB1	1	0.0934878
						TGACTCA-GGGGCAAAGGTCA-CCCCCTGACCTTTGCCCCCTGCC	AP1-HNF4A-NR2F2	1	0.287377
						TGACTCA-GGGGCAAAGGTCA-GGGGATCGCGTGCCAGCCC	AP1-HNF4A-AHR	1	0.190204
						TGACTCA-GGGGCAAAGGTCA-AGTTAATGATTAACCAA	AP1-HNF4A-HNF1A	1	0.113023
						TGACTCA-GGGGCAAAGGTCA-GCGCTGTCCGTGGTGCTGA	AP1-HNF4A-REST	1	0.448393
						TGACTCA-GGGGCAAAGGTCA-CCGGGTCATTGGGGTCAGG	AP1-HNF4A-PPARA	0.0776363	0.441562
						TGACTCA-GGGGCAAAGGTCA-CCCGGAAGTG	AP1-HNF4A-GABPA	1	0.183728
						TGACTCA-GGGGCAAAGGTCA-TGCCCCAAGGCA	AP1-HNF4A-TFAP2C	1	0.164785
						TGACTCA-GGGGCAAAGGTCA-CGGCCACCAGGGGGCGCCA	AP1-HNF4A-CTCF	1	0.295265
						TGACTCA-GGGGCAAAGGTCA-GTGATGACGTGTCCCAT	AP1-HNF4A-XBP1	1	0.253911
						TGACTCA-CAAAGGTCAGG-TGACGTCA	AP1-RXRA-CREB1	1	0.100092
						TGACTCA-CAAAGGTCAGG-CCCCCTGACCTTTGCCCCCTGCC	AP1-RXRA-NR2F2	0.00281822	0.562772
						TGACTCA-CAAAGGTCAGG-GGGGATCGCGTGCCAGCCC	AP1-RXRA-AHR	1	0.233672
						TGACTCA-CAAAGGTCAGG-AGTTAATGATTAACCAA	AP1-RXRA-HNF1A	1	0.181838
						TGACTCA-CAAAGGTCAGG-GCGCTGTCCGTGGTGCTGA	AP1-RXRA-REST	1	0.382127
						TGACTCA-CAAAGGTCAGG-CCGGGTCATTGGGGTCAGG	AP1-RXRA-PPARA	0.394915	0.442543
						TGACTCA-CAAAGGTCAGG-CCCGGAAGTG	AP1-RXRA-GABPA	1	0.133184
						TGACTCA-CAAAGGTCAGG-TGCCCCAAGGCA	AP1-RXRA-TFAP2C	1	0.257942
						TGACTCA-CAAAGGTCAGG-CGGCCACCAGGGGGCGCCA	AP1-RXRA-CTCF	1	0.207881
						TGACTCA-CAAAGGTCAGG-GTGATGACGTGTCCCAT	AP1-RXRA-XBP1	1	0.219814
						TGACTCA-TGACGTCA-CCCCCTGACCTTTGCCCCCTGCC	AP1-CREB1-NR2F2	1.39883e-15	0.535657
						TGACTCA-TGACGTCA-GGGGATCGCGTGCCAGCCC	AP1-CREB1-AHR	1	0.225187
						TGACTCA-TGACGTCA-AGTTAATGATTAACCAA	AP1-CREB1-HNF1A	1	0.112041
						TGACTCA-TGACGTCA-GCGCTGTCCGTGGTGCTGA	AP1-CREB1-REST	0.480878	0.354033
						TGACTCA-TGACGTCA-CCGGGTCATTGGGGTCAGG	AP1-CREB1-PPARA	0.00314054	0.386361
						TGACTCA-TGACGTCA-CCCGGAAGTG	AP1-CREB1-GABPA	1	0.077311
						TGACTCA-TGACGTCA-TGCCCCAAGGCA	AP1-CREB1-TFAP2C	1	0.1071
						TGACTCA-TGACGTCA-CGGCCACCAGGGGGCGCCA	AP1-CREB1-CTCF	1	0.177849
						TGACTCA-TGACGTCA-GTGATGACGTGTCCCAT	AP1-CREB1-XBP1	1	0.234658
						TGACTCA-CCCCCTGACCTTTGCCCCCTGCC-GGGGATCGCGTGCCAGCCC	AP1-NR2F2-AHR	1	0.207951
						TGACTCA-CCCCCTGACCTTTGCCCCCTGCC-AGTTAATGATTAACCAA	AP1-NR2F2-HNF1A	1	0.224649
						TGACTCA-CCCCCTGACCTTTGCCCCCTGCC-GCGCTGTCCGTGGTGCTGA	AP1-NR2F2-REST	0.00196529	0.853461
						TGACTCA-CCCCCTGACCTTTGCCCCCTGCC-CCGGGTCATTGGGGTCAGG	AP1-NR2F2-PPARA	0.0142877	0.739281
						TGACTCA-CCCCCTGACCTTTGCCCCCTGCC-CCCGGAAGTG	AP1-NR2F2-GABPA	1	0.516084
						TGACTCA-CCCCCTGACCTTTGCCCCCTGCC-TGCCCCAAGGCA	AP1-NR2F2-TFAP2C	1	0.332323
						TGACTCA-CCCCCTGACCTTTGCCCCCTGCC-CGGCCACCAGGGGGCGCCA	AP1-NR2F2-CTCF	0.0405491	0.622545
						TGACTCA-CCCCCTGACCTTTGCCCCCTGCC-GTGATGACGTGTCCCAT	AP1-NR2F2-XBP1	1	0.346639
						TGACTCA-GGGGATCGCGTGCCAGCCC-AGTTAATGATTAACCAA	AP1-AHR-HNF1A	1	0.138418
						TGACTCA-GGGGATCGCGTGCCAGCCC-GCGCTGTCCGTGGTGCTGA	AP1-AHR-REST	1	0.336699
						TGACTCA-GGGGATCGCGTGCCAGCCC-CCGGGTCATTGGGGTCAGG	AP1-AHR-PPARA	1	0.348353
						TGACTCA-GGGGATCGCGTGCCAGCCC-CCCGGAAGTG	AP1-AHR-GABPA	1	0.21261
						TGACTCA-GGGGATCGCGTGCCAGCCC-TGCCCCAAGGCA	AP1-AHR-TFAP2C	1	0.130147
						TGACTCA-GGGGATCGCGTGCCAGCCC-CGGCCACCAGGGGGCGCCA	AP1-AHR-CTCF	1	0.192615
						TGACTCA-GGGGATCGCGTGCCAGCCC-GTGATGACGTGTCCCAT	AP1-AHR-XBP1	1	0.329274
						TGACTCA-AGTTAATGATTAACCAA-GCGCTGTCCGTGGTGCTGA	AP1-HNF1A-REST	1	0.282842
						TGACTCA-AGTTAATGATTAACCAA-CCGGGTCATTGGGGTCAGG	AP1-HNF1A-PPARA	1	0.293802
						TGACTCA-AGTTAATGATTAACCAA-CCCGGAAGTG	AP1-HNF1A-GABPA	1	0.297852
						TGACTCA-AGTTAATGATTAACCAA-TGCCCCAAGGCA	AP1-HNF1A-TFAP2C	1	0.130469
						TGACTCA-AGTTAATGATTAACCAA-CGGCCACCAGGGGGCGCCA	AP1-HNF1A-CTCF	1	0.116257
						TGACTCA-AGTTAATGATTAACCAA-GTGATGACGTGTCCCAT	AP1-HNF1A-XBP1	1	0.175574
						TGACTCA-GCGCTGTCCGTGGTGCTGA-CCGGGTCATTGGGGTCAGG	AP1-REST-PPARA	0.794418	0.66604
						TGACTCA-GCGCTGTCCGTGGTGCTGA-CCCGGAAGTG	AP1-REST-GABPA	1	0.278705
						TGACTCA-GCGCTGTCCGTGGTGCTGA-TGCCCCAAGGCA	AP1-REST-TFAP2C	1	0.317818
						TGACTCA-GCGCTGTCCGTGGTGCTGA-CGGCCACCAGGGGGCGCCA	AP1-REST-CTCF	1	0.398826
						TGACTCA-GCGCTGTCCGTGGTGCTGA-GTGATGACGTGTCCCAT	AP1-REST-XBP1	1	0.362055
						TGACTCA-CCGGGTCATTGGGGTCAGG-CCCGGAAGTG	AP1-PPARA-GABPA	1	0.380469
						TGACTCA-CCGGGTCATTGGGGTCAGG-TGCCCCAAGGCA	AP1-PPARA-TFAP2C	0.519159	0.361434
						TGACTCA-CCGGGTCATTGGGGTCAGG-CGGCCACCAGGGGGCGCCA	AP1-PPARA-CTCF	1	0.419627
						TGACTCA-CCGGGTCATTGGGGTCAGG-GTGATGACGTGTCCCAT	AP1-PPARA-XBP1	1	0.431565
						TGACTCA-CCCGGAAGTG-TGCCCCAAGGCA	AP1-GABPA-TFAP2C	1	0.222389
						TGACTCA-CCCGGAAGTG-CGGCCACCAGGGGGCGCCA	AP1-GABPA-CTCF	1	0.233165
						TGACTCA-CCCGGAAGTG-GTGATGACGTGTCCCAT	AP1-GABPA-XBP1	1	0.326973
						TGACTCA-TGCCCCAAGGCA-CGGCCACCAGGGGGCGCCA	AP1-TFAP2C-CTCF	1	0.0938596
						TGACTCA-TGCCCCAAGGCA-GTGATGACGTGTCCCAT	AP1-TFAP2C-XBP1	1	0.185014
						TGACTCA-CGGCCACCAGGGGGCGCCA-GTGATGACGTGTCCCAT	AP1-CTCF-XBP1	1	0.239713
						GGGGCAAAGGTCA-CAAAGGTCAGG-TGACGTCA	HNF4A-RXRA-CREB1	0.327215	0.218314
						GGGGCAAAGGTCA-CAAAGGTCAGG-CCCCCTGACCTTTGCCCCCTGCC	HNF4A-RXRA-NR2F2	0.00535703	0.498037
						GGGGCAAAGGTCA-CAAAGGTCAGG-GGGGATCGCGTGCCAGCCC	HNF4A-RXRA-AHR	1	0.0920259
						GGGGCAAAGGTCA-CAAAGGTCAGG-AGTTAATGATTAACCAA	HNF4A-RXRA-HNF1A	1	0.117767
						GGGGCAAAGGTCA-CAAAGGTCAGG-GCGCTGTCCGTGGTGCTGA	HNF4A-RXRA-REST	1	0.382613
						GGGGCAAAGGTCA-CAAAGGTCAGG-CCGGGTCATTGGGGTCAGG	HNF4A-RXRA-PPARA	0.000200259	0.39551
						GGGGCAAAGGTCA-CAAAGGTCAGG-CCCGGAAGTG	HNF4A-RXRA-GABPA	1	0.258582
						GGGGCAAAGGTCA-CAAAGGTCAGG-TGCCCCAAGGCA	HNF4A-RXRA-TFAP2C	1	0.170359
						GGGGCAAAGGTCA-CAAAGGTCAGG-CGGCCACCAGGGGGCGCCA	HNF4A-RXRA-CTCF	1	0.16556
						GGGGCAAAGGTCA-CAAAGGTCAGG-GTGATGACGTGTCCCAT	HNF4A-RXRA-XBP1	1	0.23556
						GGGGCAAAGGTCA-TGACGTCA-CCCCCTGACCTTTGCCCCCTGCC	HNF4A-CREB1-NR2F2	0.43873	0.236599
						GGGGCAAAGGTCA-TGACGTCA-GGGGATCGCGTGCCAGCCC	HNF4A-CREB1-AHR	1	0.106286
						GGGGCAAAGGTCA-TGACGTCA-AGTTAATGATTAACCAA	HNF4A-CREB1-HNF1A	1	0.065248
						GGGGCAAAGGTCA-TGACGTCA-GCGCTGTCCGTGGTGCTGA	HNF4A-CREB1-REST	1	0.236837
						GGGGCAAAGGTCA-TGACGTCA-CCGGGTCATTGGGGTCAGG	HNF4A-CREB1-PPARA	0.0110746	0.280346
						GGGGCAAAGGTCA-TGACGTCA-CCCGGAAGTG	HNF4A-CREB1-GABPA	1	0.244077
						GGGGCAAAGGTCA-TGACGTCA-TGCCCCAAGGCA	HNF4A-CREB1-TFAP2C	1	0.102937
						GGGGCAAAGGTCA-TGACGTCA-CGGCCACCAGGGGGCGCCA	HNF4A-CREB1-CTCF	1	0.123564
						GGGGCAAAGGTCA-TGACGTCA-GTGATGACGTGTCCCAT	HNF4A-CREB1-XBP1	1	0.0845438
						GGGGCAAAGGTCA-CCCCCTGACCTTTGCCCCCTGCC-GGGGATCGCGTGCCAGCCC	HNF4A-NR2F2-AHR	1	0.305103
						GGGGCAAAGGTCA-CCCCCTGACCTTTGCCCCCTGCC-AGTTAATGATTAACCAA	HNF4A-NR2F2-HNF1A	1	0.311511
						GGGGCAAAGGTCA-CCCCCTGACCTTTGCCCCCTGCC-GCGCTGTCCGTGGTGCTGA	HNF4A-NR2F2-REST	0.292896	0.6459
						GGGGCAAAGGTCA-CCCCCTGACCTTTGCCCCCTGCC-CCGGGTCATTGGGGTCAGG	HNF4A-NR2F2-PPARA	1	0.401547
						GGGGCAAAGGTCA-CCCCCTGACCTTTGCCCCCTGCC-CCCGGAAGTG	HNF4A-NR2F2-GABPA	1	0.42781
						GGGGCAAAGGTCA-CCCCCTGACCTTTGCCCCCTGCC-TGCCCCAAGGCA	HNF4A-NR2F2-TFAP2C	1	0.276935
						GGGGCAAAGGTCA-CCCCCTGACCTTTGCCCCCTGCC-CGGCCACCAGGGGGCGCCA	HNF4A-NR2F2-CTCF	0.0143146	0.528794
						GGGGCAAAGGTCA-CCCCCTGACCTTTGCCCCCTGCC-GTGATGACGTGTCCCAT	HNF4A-NR2F2-XBP1	1	0.188741
						GGGGCAAAGGTCA-GGGGATCGCGTGCCAGCCC-AGTTAATGATTAACCAA	HNF4A-AHR-HNF1A	1	0.148855
						GGGGCAAAGGTCA-GGGGATCGCGTGCCAGCCC-GCGCTGTCCGTGGTGCTGA	HNF4A-AHR-REST	1	0.332851
						GGGGCAAAGGTCA-GGGGATCGCGTGCCAGCCC-CCGGGTCATTGGGGTCAGG	HNF4A-AHR-PPARA	0.0226691	0.382424
						GGGGCAAAGGTCA-GGGGATCGCGTGCCAGCCC-CCCGGAAGTG	HNF4A-AHR-GABPA	1	0.276522
						GGGGCAAAGGTCA-GGGGATCGCGTGCCAGCCC-TGCCCCAAGGCA	HNF4A-AHR-TFAP2C	1	0.21373
						GGGGCAAAGGTCA-GGGGATCGCGTGCCAGCCC-CGGCCACCAGGGGGCGCCA	HNF4A-AHR-CTCF	1	0.271208
						GGGGCAAAGGTCA-GGGGATCGCGTGCCAGCCC-GTGATGACGTGTCCCAT	HNF4A-AHR-XBP1	1	0.331541
						GGGGCAAAGGTCA-AGTTAATGATTAACCAA-GCGCTGTCCGTGGTGCTGA	HNF4A-HNF1A-REST	1	0.421185
						GGGGCAAAGGTCA-AGTTAATGATTAACCAA-CCGGGTCATTGGGGTCAGG	HNF4A-HNF1A-PPARA	1	0.336387
						GGGGCAAAGGTCA-AGTTAATGATTAACCAA-CCCGGAAGTG	HNF4A-HNF1A-GABPA	1	0.201746
						GGGGCAAAGGTCA-AGTTAATGATTAACCAA-TGCCCCAAGGCA	HNF4A-HNF1A-TFAP2C	1	0.0849773
						GGGGCAAAGGTCA-AGTTAATGATTAACCAA-CGGCCACCAGGGGGCGCCA	HNF4A-HNF1A-CTCF	1	0.23166
						GGGGCAAAGGTCA-AGTTAATGATTAACCAA-GTGATGACGTGTCCCAT	HNF4A-HNF1A-XBP1	1	0.178172
						GGGGCAAAGGTCA-GCGCTGTCCGTGGTGCTGA-CCGGGTCATTGGGGTCAGG	HNF4A-REST-PPARA	0.10486	0.570723
						GGGGCAAAGGTCA-GCGCTGTCCGTGGTGCTGA-CCCGGAAGTG	HNF4A-REST-GABPA	1	0.350527
						GGGGCAAAGGTCA-GCGCTGTCCGTGGTGCTGA-TGCCCCAAGGCA	HNF4A-REST-TFAP2C	1	0.405129
						GGGGCAAAGGTCA-GCGCTGTCCGTGGTGCTGA-CGGCCACCAGGGGGCGCCA	HNF4A-REST-CTCF	1	0.364921
						GGGGCAAAGGTCA-GCGCTGTCCGTGGTGCTGA-GTGATGACGTGTCCCAT	HNF4A-REST-XBP1	1	0.394069
						GGGGCAAAGGTCA-CCGGGTCATTGGGGTCAGG-CCCGGAAGTG	HNF4A-PPARA-GABPA	0.046766	0.388411
						GGGGCAAAGGTCA-CCGGGTCATTGGGGTCAGG-TGCCCCAAGGCA	HNF4A-PPARA-TFAP2C	0.00802157	0.349501
						GGGGCAAAGGTCA-CCGGGTCATTGGGGTCAGG-CGGCCACCAGGGGGCGCCA	HNF4A-PPARA-CTCF	0.396428	0.441415
						GGGGCAAAGGTCA-CCGGGTCATTGGGGTCAGG-GTGATGACGTGTCCCAT	HNF4A-PPARA-XBP1	0.0111436	0.438459
						GGGGCAAAGGTCA-CCCGGAAGTG-TGCCCCAAGGCA	HNF4A-GABPA-TFAP2C	1	0.234887
						GGGGCAAAGGTCA-CCCGGAAGTG-CGGCCACCAGGGGGCGCCA	HNF4A-GABPA-CTCF	1	0.226094
						GGGGCAAAGGTCA-CCCGGAAGTG-GTGATGACGTGTCCCAT	HNF4A-GABPA-XBP1	1	0.272418
						GGGGCAAAGGTCA-TGCCCCAAGGCA-CGGCCACCAGGGGGCGCCA	HNF4A-TFAP2C-CTCF	1	0.230317
						GGGGCAAAGGTCA-TGCCCCAAGGCA-GTGATGACGTGTCCCAT	HNF4A-TFAP2C-XBP1	1	0.190996
						GGGGCAAAGGTCA-CGGCCACCAGGGGGCGCCA-GTGATGACGTGTCCCAT	HNF4A-CTCF-XBP1	1	0.305766
						CAAAGGTCAGG-TGACGTCA-CCCCCTGACCTTTGCCCCCTGCC	RXRA-CREB1-NR2F2	0.000727446	0.39489
						CAAAGGTCAGG-TGACGTCA-GGGGATCGCGTGCCAGCCC	RXRA-CREB1-AHR	1	0.0988706
						CAAAGGTCAGG-TGACGTCA-AGTTAATGATTAACCAA	RXRA-CREB1-HNF1A	1	0.162976
						CAAAGGTCAGG-TGACGTCA-GCGCTGTCCGTGGTGCTGA	RXRA-CREB1-REST	1	0.206782
						CAAAGGTCAGG-TGACGTCA-CCGGGTCATTGGGGTCAGG	RXRA-CREB1-PPARA	6.74174e-07	0.384443
						CAAAGGTCAGG-TGACGTCA-CCCGGAAGTG	RXRA-CREB1-GABPA	1	0.153771
						CAAAGGTCAGG-TGACGTCA-TGCCCCAAGGCA	RXRA-CREB1-TFAP2C	1	0.0956887
						CAAAGGTCAGG-TGACGTCA-CGGCCACCAGGGGGCGCCA	RXRA-CREB1-CTCF	1	0.0669829
						CAAAGGTCAGG-TGACGTCA-GTGATGACGTGTCCCAT	RXRA-CREB1-XBP1	1	0.122983
						CAAAGGTCAGG-CCCCCTGACCTTTGCCCCCTGCC-GGGGATCGCGTGCCAGCCC	RXRA-NR2F2-AHR	1	0.271927
						CAAAGGTCAGG-CCCCCTGACCTTTGCCCCCTGCC-AGTTAATGATTAACCAA	RXRA-NR2F2-HNF1A	1	0.415105
						CAAAGGTCAGG-CCCCCTGACCTTTGCCCCCTGCC-GCGCTGTCCGTGGTGCTGA	RXRA-NR2F2-REST	0.203527	0.752559
						CAAAGGTCAGG-CCCCCTGACCTTTGCCCCCTGCC-CCGGGTCATTGGGGTCAGG	RXRA-NR2F2-PPARA	0.0850672	0.551648
						CAAAGGTCAGG-CCCCCTGACCTTTGCCCCCTGCC-CCCGGAAGTG	RXRA-NR2F2-GABPA	1	0.539675
						CAAAGGTCAGG-CCCCCTGACCTTTGCCCCCTGCC-TGCCCCAAGGCA	RXRA-NR2F2-TFAP2C	0.000129412	0.447311
						CAAAGGTCAGG-CCCCCTGACCTTTGCCCCCTGCC-CGGCCACCAGGGGGCGCCA	RXRA-NR2F2-CTCF	1	0.464316
						CAAAGGTCAGG-CCCCCTGACCTTTGCCCCCTGCC-GTGATGACGTGTCCCAT	RXRA-NR2F2-XBP1	0.794202	0.41716
						CAAAGGTCAGG-GGGGATCGCGTGCCAGCCC-AGTTAATGATTAACCAA	RXRA-AHR-HNF1A	1	0.205945
						CAAAGGTCAGG-GGGGATCGCGTGCCAGCCC-GCGCTGTCCGTGGTGCTGA	RXRA-AHR-REST	1	0.302252
						CAAAGGTCAGG-GGGGATCGCGTGCCAGCCC-CCGGGTCATTGGGGTCAGG	RXRA-AHR-PPARA	1	0.342965
						CAAAGGTCAGG-GGGGATCGCGTGCCAGCCC-CCCGGAAGTG	RXRA-AHR-GABPA	1	0.119459
						CAAAGGTCAGG-GGGGATCGCGTGCCAGCCC-TGCCCCAAGGCA	RXRA-AHR-TFAP2C	1	0.155221
						CAAAGGTCAGG-GGGGATCGCGTGCCAGCCC-CGGCCACCAGGGGGCGCCA	RXRA-AHR-CTCF	1	0.07377
						CAAAGGTCAGG-GGGGATCGCGTGCCAGCCC-GTGATGACGTGTCCCAT	RXRA-AHR-XBP1	1	0.196749
						CAAAGGTCAGG-AGTTAATGATTAACCAA-GCGCTGTCCGTGGTGCTGA	RXRA-HNF1A-REST	1	0.227723
						CAAAGGTCAGG-AGTTAATGATTAACCAA-CCGGGTCATTGGGGTCAGG	RXRA-HNF1A-PPARA	1	0.355484
						CAAAGGTCAGG-AGTTAATGATTAACCAA-CCCGGAAGTG	RXRA-HNF1A-GABPA	1	0.21465
						CAAAGGTCAGG-AGTTAATGATTAACCAA-TGCCCCAAGGCA	RXRA-HNF1A-TFAP2C	1	0.113664
						CAAAGGTCAGG-AGTTAATGATTAACCAA-CGGCCACCAGGGGGCGCCA	RXRA-HNF1A-CTCF	1	0.170053
						CAAAGGTCAGG-AGTTAATGATTAACCAA-GTGATGACGTGTCCCAT	RXRA-HNF1A-XBP1	1	0.2843
						CAAAGGTCAGG-GCGCTGTCCGTGGTGCTGA-CCGGGTCATTGGGGTCAGG	RXRA-REST-PPARA	1	0.551879
						CAAAGGTCAGG-GCGCTGTCCGTGGTGCTGA-CCCGGAAGTG	RXRA-REST-GABPA	1	0.257812
						CAAAGGTCAGG-GCGCTGTCCGTGGTGCTGA-TGCCCCAAGGCA	RXRA-REST-TFAP2C	1	0.424361
						CAAAGGTCAGG-GCGCTGTCCGTGGTGCTGA-CGGCCACCAGGGGGCGCCA	RXRA-REST-CTCF	1	0.163382
						CAAAGGTCAGG-GCGCTGTCCGTGGTGCTGA-GTGATGACGTGTCCCAT	RXRA-REST-XBP1	1	0.244547
						CAAAGGTCAGG-CCGGGTCATTGGGGTCAGG-CCCGGAAGTG	RXRA-PPARA-GABPA	1	0.424894
						CAAAGGTCAGG-CCGGGTCATTGGGGTCAGG-TGCCCCAAGGCA	RXRA-PPARA-TFAP2C	0.0202141	0.403758
						CAAAGGTCAGG-CCGGGTCATTGGGGTCAGG-CGGCCACCAGGGGGCGCCA	RXRA-PPARA-CTCF	1	0.369988
						CAAAGGTCAGG-CCGGGTCATTGGGGTCAGG-GTGATGACGTGTCCCAT	RXRA-PPARA-XBP1	1	0.344427
						CAAAGGTCAGG-CCCGGAAGTG-TGCCCCAAGGCA	RXRA-GABPA-TFAP2C	1	0.192071
						CAAAGGTCAGG-CCCGGAAGTG-CGGCCACCAGGGGGCGCCA	RXRA-GABPA-CTCF	1	0.150152
						CAAAGGTCAGG-CCCGGAAGTG-GTGATGACGTGTCCCAT	RXRA-GABPA-XBP1	1	0.188524
						CAAAGGTCAGG-TGCCCCAAGGCA-CGGCCACCAGGGGGCGCCA	RXRA-TFAP2C-CTCF	1	0.233174
						CAAAGGTCAGG-TGCCCCAAGGCA-GTGATGACGTGTCCCAT	RXRA-TFAP2C-XBP1	1	0.122175
						CAAAGGTCAGG-CGGCCACCAGGGGGCGCCA-GTGATGACGTGTCCCAT	RXRA-CTCF-XBP1	1	0.217205
						TGACGTCA-CCCCCTGACCTTTGCCCCCTGCC-GGGGATCGCGTGCCAGCCC	CREB1-NR2F2-AHR	2.89766e-06	0.367368
						TGACGTCA-CCCCCTGACCTTTGCCCCCTGCC-AGTTAATGATTAACCAA	CREB1-NR2F2-HNF1A	1	0.0558934
						TGACGTCA-CCCCCTGACCTTTGCCCCCTGCC-GCGCTGTCCGTGGTGCTGA	CREB1-NR2F2-REST	1.42895e-06	0.848476
						TGACGTCA-CCCCCTGACCTTTGCCCCCTGCC-CCGGGTCATTGGGGTCAGG	CREB1-NR2F2-PPARA	0.000454008	0.482104
						TGACGTCA-CCCCCTGACCTTTGCCCCCTGCC-CCCGGAAGTG	CREB1-NR2F2-GABPA	0.670846	0.349633
						TGACGTCA-CCCCCTGACCTTTGCCCCCTGCC-TGCCCCAAGGCA	CREB1-NR2F2-TFAP2C	4.28356e-07	0.372688
						TGACGTCA-CCCCCTGACCTTTGCCCCCTGCC-CGGCCACCAGGGGGCGCCA	CREB1-NR2F2-CTCF	5.46086e-07	0.454029
						TGACGTCA-CCCCCTGACCTTTGCCCCCTGCC-GTGATGACGTGTCCCAT	CREB1-NR2F2-XBP1	1	0.270667
						TGACGTCA-GGGGATCGCGTGCCAGCCC-AGTTAATGATTAACCAA	CREB1-AHR-HNF1A	1	0.107032
						TGACGTCA-GGGGATCGCGTGCCAGCCC-GCGCTGTCCGTGGTGCTGA	CREB1-AHR-REST	1	0.332056
						TGACGTCA-GGGGATCGCGTGCCAGCCC-CCGGGTCATTGGGGTCAGG	CREB1-AHR-PPARA	1.11648e-08	0.396376
						TGACGTCA-GGGGATCGCGTGCCAGCCC-CCCGGAAGTG	CREB1-AHR-GABPA	1	0.189416
						TGACGTCA-GGGGATCGCGTGCCAGCCC-TGCCCCAAGGCA	CREB1-AHR-TFAP2C	1	0.107593
						TGACGTCA-GGGGATCGCGTGCCAGCCC-CGGCCACCAGGGGGCGCCA	CREB1-AHR-CTCF	1	0.138591
						TGACGTCA-GGGGATCGCGTGCCAGCCC-GTGATGACGTGTCCCAT	CREB1-AHR-XBP1	0.0819876	0.287968
						TGACGTCA-AGTTAATGATTAACCAA-GCGCTGTCCGTGGTGCTGA	CREB1-HNF1A-REST	1	0.236778
						TGACGTCA-AGTTAATGATTAACCAA-CCGGGTCATTGGGGTCAGG	CREB1-HNF1A-PPARA	0.000110337	0.402392
						TGACGTCA-AGTTAATGATTAACCAA-CCCGGAAGTG	CREB1-HNF1A-GABPA	1	0.186204
						TGACGTCA-AGTTAATGATTAACCAA-TGCCCCAAGGCA	CREB1-HNF1A-TFAP2C	1	0.124801
						TGACGTCA-AGTTAATGATTAACCAA-CGGCCACCAGGGGGCGCCA	CREB1-HNF1A-CTCF	1	0.0460344
						TGACGTCA-AGTTAATGATTAACCAA-GTGATGACGTGTCCCAT	CREB1-HNF1A-XBP1	1	0.124392
						TGACGTCA-GCGCTGTCCGTGGTGCTGA-CCGGGTCATTGGGGTCAGG	CREB1-REST-PPARA	1	0.356927
						TGACGTCA-GCGCTGTCCGTGGTGCTGA-CCCGGAAGTG	CREB1-REST-GABPA	1	0.249452
						TGACGTCA-GCGCTGTCCGTGGTGCTGA-TGCCCCAAGGCA	CREB1-REST-TFAP2C	1	0.275581
						TGACGTCA-GCGCTGTCCGTGGTGCTGA-CGGCCACCAGGGGGCGCCA	CREB1-REST-CTCF	1	0.180626
						TGACGTCA-GCGCTGTCCGTGGTGCTGA-GTGATGACGTGTCCCAT	CREB1-REST-XBP1	1	0.199334
						TGACGTCA-CCGGGTCATTGGGGTCAGG-CCCGGAAGTG	CREB1-PPARA-GABPA	0.000157362	0.380285
						TGACGTCA-CCGGGTCATTGGGGTCAGG-TGCCCCAAGGCA	CREB1-PPARA-TFAP2C	0.00890816	0.276309
						TGACGTCA-CCGGGTCATTGGGGTCAGG-CGGCCACCAGGGGGCGCCA	CREB1-PPARA-CTCF	0.00596844	0.337802
						TGACGTCA-CCGGGTCATTGGGGTCAGG-GTGATGACGTGTCCCAT	CREB1-PPARA-XBP1	0.0810547	0.330682
						TGACGTCA-CCCGGAAGTG-TGCCCCAAGGCA	CREB1-GABPA-TFAP2C	1	0.167633
						TGACGTCA-CCCGGAAGTG-CGGCCACCAGGGGGCGCCA	CREB1-GABPA-CTCF	1	0.074949
						TGACGTCA-CCCGGAAGTG-GTGATGACGTGTCCCAT	CREB1-GABPA-XBP1	1	0.206215
						TGACGTCA-TGCCCCAAGGCA-CGGCCACCAGGGGGCGCCA	CREB1-TFAP2C-CTCF	1	0.097233
						TGACGTCA-TGCCCCAAGGCA-GTGATGACGTGTCCCAT	CREB1-TFAP2C-XBP1	1	0.107252
						TGACGTCA-CGGCCACCAGGGGGCGCCA-GTGATGACGTGTCCCAT	CREB1-CTCF-XBP1	1	0.108003
						CCCCCTGACCTTTGCCCCCTGCC-GGGGATCGCGTGCCAGCCC-AGTTAATGATTAACCAA	NR2F2-AHR-HNF1A	1	0.120367
						CCCCCTGACCTTTGCCCCCTGCC-GGGGATCGCGTGCCAGCCC-GCGCTGTCCGTGGTGCTGA	NR2F2-AHR-REST	1	0.453851
						CCCCCTGACCTTTGCCCCCTGCC-GGGGATCGCGTGCCAGCCC-CCGGGTCATTGGGGTCAGG	NR2F2-AHR-PPARA	1	0.378223
						CCCCCTGACCTTTGCCCCCTGCC-GGGGATCGCGTGCCAGCCC-CCCGGAAGTG	NR2F2-AHR-GABPA	1	0.444587
						CCCCCTGACCTTTGCCCCCTGCC-GGGGATCGCGTGCCAGCCC-TGCCCCAAGGCA	NR2F2-AHR-TFAP2C	1	0.307574
						CCCCCTGACCTTTGCCCCCTGCC-GGGGATCGCGTGCCAGCCC-CGGCCACCAGGGGGCGCCA	NR2F2-AHR-CTCF	1	0.33909
						CCCCCTGACCTTTGCCCCCTGCC-GGGGATCGCGTGCCAGCCC-GTGATGACGTGTCCCAT	NR2F2-AHR-XBP1	1	0.381174
						CCCCCTGACCTTTGCCCCCTGCC-AGTTAATGATTAACCAA-GCGCTGTCCGTGGTGCTGA	NR2F2-HNF1A-REST	0.00724139	0.597387
						CCCCCTGACCTTTGCCCCCTGCC-AGTTAATGATTAACCAA-CCGGGTCATTGGGGTCAGG	NR2F2-HNF1A-PPARA	1	0.593261
						CCCCCTGACCTTTGCCCCCTGCC-AGTTAATGATTAACCAA-CCCGGAAGTG	NR2F2-HNF1A-GABPA	1	0.191132
						CCCCCTGACCTTTGCCCCCTGCC-AGTTAATGATTAACCAA-TGCCCCAAGGCA	NR2F2-HNF1A-TFAP2C	1	0.184112
						CCCCCTGACCTTTGCCCCCTGCC-AGTTAATGATTAACCAA-CGGCCACCAGGGGGCGCCA	NR2F2-HNF1A-CTCF	0.258892	0.3629
						CCCCCTGACCTTTGCCCCCTGCC-AGTTAATGATTAACCAA-GTGATGACGTGTCCCAT	NR2F2-HNF1A-XBP1	1	0.228642
						CCCCCTGACCTTTGCCCCCTGCC-GCGCTGTCCGTGGTGCTGA-CCGGGTCATTGGGGTCAGG	NR2F2-REST-PPARA	0.000453518	0.907307
						CCCCCTGACCTTTGCCCCCTGCC-GCGCTGTCCGTGGTGCTGA-CCCGGAAGTG	NR2F2-REST-GABPA	1	0.756916
						CCCCCTGACCTTTGCCCCCTGCC-GCGCTGTCCGTGGTGCTGA-TGCCCCAAGGCA	NR2F2-REST-TFAP2C	0.486668	0.533184
						CCCCCTGACCTTTGCCCCCTGCC-GCGCTGTCCGTGGTGCTGA-CGGCCACCAGGGGGCGCCA	NR2F2-REST-CTCF	1	0.58291
						CCCCCTGACCTTTGCCCCCTGCC-GCGCTGTCCGTGGTGCTGA-GTGATGACGTGTCCCAT	NR2F2-REST-XBP1	1	0.746787
						CCCCCTGACCTTTGCCCCCTGCC-CCGGGTCATTGGGGTCAGG-CCCGGAAGTG	NR2F2-PPARA-GABPA	1	0.431974
						CCCCCTGACCTTTGCCCCCTGCC-CCGGGTCATTGGGGTCAGG-TGCCCCAAGGCA	NR2F2-PPARA-TFAP2C	0.166092	0.704664
						CCCCCTGACCTTTGCCCCCTGCC-CCGGGTCATTGGGGTCAGG-CGGCCACCAGGGGGCGCCA	NR2F2-PPARA-CTCF	0.196076	0.706819
						CCCCCTGACCTTTGCCCCCTGCC-CCGGGTCATTGGGGTCAGG-GTGATGACGTGTCCCAT	NR2F2-PPARA-XBP1	0.00255601	0.820026
						CCCCCTGACCTTTGCCCCCTGCC-CCCGGAAGTG-TGCCCCAAGGCA	NR2F2-GABPA-TFAP2C	1	0.407553
						CCCCCTGACCTTTGCCCCCTGCC-CCCGGAAGTG-CGGCCACCAGGGGGCGCCA	NR2F2-GABPA-CTCF	1	0.459478
						CCCCCTGACCTTTGCCCCCTGCC-CCCGGAAGTG-GTGATGACGTGTCCCAT	NR2F2-GABPA-XBP1	1	0.640225
						CCCCCTGACCTTTGCCCCCTGCC-TGCCCCAAGGCA-CGGCCACCAGGGGGCGCCA	NR2F2-TFAP2C-CTCF	0.296669	0.465249
						CCCCCTGACCTTTGCCCCCTGCC-TGCCCCAAGGCA-GTGATGACGTGTCCCAT	NR2F2-TFAP2C-XBP1	1	0.337636
						CCCCCTGACCTTTGCCCCCTGCC-CGGCCACCAGGGGGCGCCA-GTGATGACGTGTCCCAT	NR2F2-CTCF-XBP1	1	0.429325
						GGGGATCGCGTGCCAGCCC-AGTTAATGATTAACCAA-GCGCTGTCCGTGGTGCTGA	AHR-HNF1A-REST	1	0.361164
						GGGGATCGCGTGCCAGCCC-AGTTAATGATTAACCAA-CCGGGTCATTGGGGTCAGG	AHR-HNF1A-PPARA	1	0.347815
						GGGGATCGCGTGCCAGCCC-AGTTAATGATTAACCAA-CCCGGAAGTG	AHR-HNF1A-GABPA	1	0.196404
						GGGGATCGCGTGCCAGCCC-AGTTAATGATTAACCAA-TGCCCCAAGGCA	AHR-HNF1A-TFAP2C	1	0.0927922
						GGGGATCGCGTGCCAGCCC-AGTTAATGATTAACCAA-CGGCCACCAGGGGGCGCCA	AHR-HNF1A-CTCF	1	0.121555
						GGGGATCGCGTGCCAGCCC-AGTTAATGATTAACCAA-GTGATGACGTGTCCCAT	AHR-HNF1A-XBP1	1	0.302895
						GGGGATCGCGTGCCAGCCC-GCGCTGTCCGTGGTGCTGA-CCGGGTCATTGGGGTCAGG	AHR-REST-PPARA	1	0.470117
						GGGGATCGCGTGCCAGCCC-GCGCTGTCCGTGGTGCTGA-CCCGGAAGTG	AHR-REST-GABPA	1	0.269788
						GGGGATCGCGTGCCAGCCC-GCGCTGTCCGTGGTGCTGA-TGCCCCAAGGCA	AHR-REST-TFAP2C	1	0.282706
						GGGGATCGCGTGCCAGCCC-GCGCTGTCCGTGGTGCTGA-CGGCCACCAGGGGGCGCCA	AHR-REST-CTCF	1	0.223449
						GGGGATCGCGTGCCAGCCC-GCGCTGTCCGTGGTGCTGA-GTGATGACGTGTCCCAT	AHR-REST-XBP1	1	0.253343
						GGGGATCGCGTGCCAGCCC-CCGGGTCATTGGGGTCAGG-CCCGGAAGTG	AHR-PPARA-GABPA	1	0.419935
						GGGGATCGCGTGCCAGCCC-CCGGGTCATTGGGGTCAGG-TGCCCCAAGGCA	AHR-PPARA-TFAP2C	0.0140379	0.35073
						GGGGATCGCGTGCCAGCCC-CCGGGTCATTGGGGTCAGG-CGGCCACCAGGGGGCGCCA	AHR-PPARA-CTCF	1	0.300171
						GGGGATCGCGTGCCAGCCC-CCGGGTCATTGGGGTCAGG-GTGATGACGTGTCCCAT	AHR-PPARA-XBP1	0.789482	0.387575
						GGGGATCGCGTGCCAGCCC-CCCGGAAGTG-TGCCCCAAGGCA	AHR-GABPA-TFAP2C	1	0.234631
						GGGGATCGCGTGCCAGCCC-CCCGGAAGTG-CGGCCACCAGGGGGCGCCA	AHR-GABPA-CTCF	1	0.143335
						GGGGATCGCGTGCCAGCCC-CCCGGAAGTG-GTGATGACGTGTCCCAT	AHR-GABPA-XBP1	1	0.278564
						GGGGATCGCGTGCCAGCCC-TGCCCCAAGGCA-CGGCCACCAGGGGGCGCCA	AHR-TFAP2C-CTCF	1	0.135481
						GGGGATCGCGTGCCAGCCC-TGCCCCAAGGCA-GTGATGACGTGTCCCAT	AHR-TFAP2C-XBP1	1	0.213161
						GGGGATCGCGTGCCAGCCC-CGGCCACCAGGGGGCGCCA-GTGATGACGTGTCCCAT	AHR-CTCF-XBP1	1	0.203824
						AGTTAATGATTAACCAA-GCGCTGTCCGTGGTGCTGA-CCGGGTCATTGGGGTCAGG	HNF1A-REST-PPARA	0.853037	0.599758
						AGTTAATGATTAACCAA-GCGCTGTCCGTGGTGCTGA-CCCGGAAGTG	HNF1A-REST-GABPA	1	0.306805
						AGTTAATGATTAACCAA-GCGCTGTCCGTGGTGCTGA-TGCCCCAAGGCA	HNF1A-REST-TFAP2C	1	0.245693
						AGTTAATGATTAACCAA-GCGCTGTCCGTGGTGCTGA-CGGCCACCAGGGGGCGCCA	HNF1A-REST-CTCF	1	0.252226
						AGTTAATGATTAACCAA-GCGCTGTCCGTGGTGCTGA-GTGATGACGTGTCCCAT	HNF1A-REST-XBP1	1	0.274669
						AGTTAATGATTAACCAA-CCGGGTCATTGGGGTCAGG-CCCGGAAGTG	HNF1A-PPARA-GABPA	1	0.327371
						AGTTAATGATTAACCAA-CCGGGTCATTGGGGTCAGG-TGCCCCAAGGCA	HNF1A-PPARA-TFAP2C	1	0.313693
						AGTTAATGATTAACCAA-CCGGGTCATTGGGGTCAGG-CGGCCACCAGGGGGCGCCA	HNF1A-PPARA-CTCF	1	0.374292
						AGTTAATGATTAACCAA-CCGGGTCATTGGGGTCAGG-GTGATGACGTGTCCCAT	HNF1A-PPARA-XBP1	1	0.371138
						AGTTAATGATTAACCAA-CCCGGAAGTG-TGCCCCAAGGCA	HNF1A-GABPA-TFAP2C	1	0.178527
						AGTTAATGATTAACCAA-CCCGGAAGTG-CGGCCACCAGGGGGCGCCA	HNF1A-GABPA-CTCF	1	0.0988604
						AGTTAATGATTAACCAA-CCCGGAAGTG-GTGATGACGTGTCCCAT	HNF1A-GABPA-XBP1	1	0.195713
						AGTTAATGATTAACCAA-TGCCCCAAGGCA-CGGCCACCAGGGGGCGCCA	HNF1A-TFAP2C-CTCF	1	0.101947
						AGTTAATGATTAACCAA-TGCCCCAAGGCA-GTGATGACGTGTCCCAT	HNF1A-TFAP2C-XBP1	1	0.157066
						AGTTAATGATTAACCAA-CGGCCACCAGGGGGCGCCA-GTGATGACGTGTCCCAT	HNF1A-CTCF-XBP1	1	0.219626
						GCGCTGTCCGTGGTGCTGA-CCGGGTCATTGGGGTCAGG-CCCGGAAGTG	REST-PPARA-GABPA	1	0.545893
						GCGCTGTCCGTGGTGCTGA-CCGGGTCATTGGGGTCAGG-TGCCCCAAGGCA	REST-PPARA-TFAP2C	0.897563	0.556724
						GCGCTGTCCGTGGTGCTGA-CCGGGTCATTGGGGTCAGG-CGGCCACCAGGGGGCGCCA	REST-PPARA-CTCF	1	0.589943
						GCGCTGTCCGTGGTGCTGA-CCGGGTCATTGGGGTCAGG-GTGATGACGTGTCCCAT	REST-PPARA-XBP1	1	0.476845
						GCGCTGTCCGTGGTGCTGA-CCCGGAAGTG-TGCCCCAAGGCA	REST-GABPA-TFAP2C	1	0.395841
						GCGCTGTCCGTGGTGCTGA-CCCGGAAGTG-CGGCCACCAGGGGGCGCCA	REST-GABPA-CTCF	1	0.179258
						GCGCTGTCCGTGGTGCTGA-CCCGGAAGTG-GTGATGACGTGTCCCAT	REST-GABPA-XBP1	1	0.347392
						GCGCTGTCCGTGGTGCTGA-TGCCCCAAGGCA-CGGCCACCAGGGGGCGCCA	REST-TFAP2C-CTCF	1	0.264588
						GCGCTGTCCGTGGTGCTGA-TGCCCCAAGGCA-GTGATGACGTGTCCCAT	REST-TFAP2C-XBP1	1	0.307491
						GCGCTGTCCGTGGTGCTGA-CGGCCACCAGGGGGCGCCA-GTGATGACGTGTCCCAT	REST-CTCF-XBP1	1	0.0939944
						CCGGGTCATTGGGGTCAGG-CCCGGAAGTG-TGCCCCAAGGCA	PPARA-GABPA-TFAP2C	1	0.350401
						CCGGGTCATTGGGGTCAGG-CCCGGAAGTG-CGGCCACCAGGGGGCGCCA	PPARA-GABPA-CTCF	1	0.285316
						CCGGGTCATTGGGGTCAGG-CCCGGAAGTG-GTGATGACGTGTCCCAT	PPARA-GABPA-XBP1	1	0.308843
						CCGGGTCATTGGGGTCAGG-TGCCCCAAGGCA-CGGCCACCAGGGGGCGCCA	PPARA-TFAP2C-CTCF	1	0.357309
						CCGGGTCATTGGGGTCAGG-TGCCCCAAGGCA-GTGATGACGTGTCCCAT	PPARA-TFAP2C-XBP1	1	0.32296
						CCGGGTCATTGGGGTCAGG-CGGCCACCAGGGGGCGCCA-GTGATGACGTGTCCCAT	PPARA-CTCF-XBP1	1	0.38831
						CCCGGAAGTG-TGCCCCAAGGCA-CGGCCACCAGGGGGCGCCA	GABPA-TFAP2C-CTCF	1	0.179706
						CCCGGAAGTG-TGCCCCAAGGCA-GTGATGACGTGTCCCAT	GABPA-TFAP2C-XBP1	1	0.161428
						CCCGGAAGTG-CGGCCACCAGGGGGCGCCA-GTGATGACGTGTCCCAT	GABPA-CTCF-XBP1	1	0.116497
						TGCCCCAAGGCA-CGGCCACCAGGGGGCGCCA-GTGATGACGTGTCCCAT	TFAP2C-CTCF-XBP1	1	0.216648
[truncated: 2 more columns]

## Sheet: 4
	FOXA1-NT	FOXA1-T	CEBPA-NT	CEBPA-T	YY1-NT	YY1-T	SP1-NT	SP1-T	ONECUT1-NT	ONECUT1-T	AP1-NT	AP1-T	HNF4A-NT	HNF4A-T	RXRA-NT	RXRA-T	CREB1-NT	CREB1-NT	NR2F2-NT	NR2F2-T	AHR-NT	AHR-T	HNF1A-NT	HNF1A-T	REST-NT	REST-T	PPARA-NT	PPARA-T	GABPA-NT	GABPA-T	TFAP2C-NT	TFAP2C-T	CTCF-NT	CTCF-T	XBP1-NT	XBP1-T
FOXA1-NT	0	0.0298063	0.0592014	0.192765	-0.070091	0.0808442	-0.00553818	0.128267	0.0117543	0.0445541	0.0393264	-0.0989393	0.218614	0.0747458	0.194532	0.0796536	0.127509	0.127509	0.199441	0.202713	0.0666588	0.14853	0.4403	0.341776	-0.077821	-0.395667	0.179258	0.109338	0.010702	0.0692734	0.0600151	0.0534918	-0.0270866	0.0869504	0.129975	0.247596
FOXA1-T	0.0232199	0	-0.0466374	-0.0397755	-0.173635	-0.206199	-0.106119	0.137893	-0.175466	-0.0485093	-0.186244	0.00609728	0.107907	-0.0757321	0.033222	-0.0561828	-0.152114	-0.152114	0.0415736	0.135474	-0.0434216	-0.1085	0.312129	0.236124	-0.337531	-0.673052	0.0446947	-0.013234	-0.0550477	-0.157199	-0.0979857	-0.134651	-0.212751	-0.129838	0.0177049	0.0663537
CEBPA-NT	0.0244216	-0.0270725	0	0.0226964	-0.175061	-0.0784868	-0.102751	0.136371	-0.0939016	-0.0060112	-0.082012	-0.0756828	0.178726	-0.0179716	0.100482	0.00122304	-0.199831	-0.199831	0.159168	0.200731	0.0119613	0.0362879	0.375463	0.299855	-0.203766	-0.40134	0.0995962	0.0240623	-0.143667	-0.129732	-0.0138212	-0.0355802	-0.152164	-0.0777201	0.0623529	0.114857
CEBPA-T	0.0761876	-0.06092	0.0136477	0	-0.173067	-0.130471	-0.209617	0.241712	-0.115123	-0.0171803	-0.112622	-0.0803215	0.148736	0.000800357	0.103551	0.00580405	-0.0999874	-0.0999874	0.156195	0.197181	0.0632299	-0.035872	0.363814	0.286497	-0.161884	-0.541447	0.117821	0.00500892	-0.0871617	-0.0508477	-0.0361202	-0.0741985	-0.0907165	-0.0893613	0.0885014	0.112768
YY1-NT	-0.229949	-0.314954	-0.236267	-0.303858	0	0.0241788	-0.198692	0.0290102	-0.243245	-0.226739	-0.348786	-0.209475	0.0214615	-0.193029	-0.0898765	-0.175397	-0.290186	-0.290186	-0.0962392	0.0256703	-0.0600414	-0.249846	0.17834	0.155076	-0.457864	-0.506731	-0.0403443	-0.152115	-0.446699	-0.483865	-0.180313	-0.17361	-0.238799	-0.296257	-0.00813104	0.0216594
YY1-T	-0.048693	-0.370637	-0.145989	-0.162527	0.0558896	0	-0.254671	0.0429668	-0.227667	-0.15812	-0.196892	-0.235161	0.0248696	-0.1731	-0.0326981	-0.141362	-0.375722	-0.375722	-0.0632846	0.0584228	-0.109474	-0.0457334	0.217872	0.155445	-0.42192	-0.685041	-0.020862	-0.131369	-0.316815	-0.235204	-0.174398	-0.156666	-0.217253	-0.15103	-0.010536	0.0127011
SP1-NT	0.110928	-0.0581165	-0.0412016	-0.0207565	-0.249441	-0.138896	0	0.125871	-0.0566685	0.037705	-0.102865	-0.130208	-0.0454352	0.0377374	-0.00951192	-0.0804139	-0.123457	-0.123457	0	0.0815016	0.0334892	0.0756331	0.0973382	0.300478	-0.272958	-0.476902	0.0738862	0.0260167	-0.0604747	-0.0601439	0.0411477	-0.0842481	-0.0746327	-0.159016	0.1202	-0.142494
SP1-T	0.131454	0.108984	0.10156	0.0897595	0.0509329	0.121942	0.0743779	0	0.135577	0.0218793	0.0872682	0.133402	0.144843	0.0901689	0.156934	0.102838	0.139913	0.139913	0.0356594	0	0.187598	0.220819	0.359854	0.261754	-0.0201627	-0.00800673	0.253308	0.0428463	0.185602	0.175055	0.0398645	0.0977813	0.137632	0.0235165	0.299682	0.245554
ONECUT1-NT	0.099669	-0.0559631	-0.0085031	0.0154672	-0.109754	-0.0563605	-0.143615	0.0628271	0	0.00501396	-0.0415483	0.0281806	-0.0452001	-0.0699919	-0.161861	-0.0466454	-0.0465817	-0.0465817	-0.216906	0.185179	0.0312051	-0.103145	0.139058	0.187526	-0.2603	-0.406151	0.0435111	-0.263552	-0.0887755	0.0123853	-0.1207	-0.00122963	-0.114195	-0.096358	0.112915	-0.0763245
ONECUT1-T	0.0935729	-0.0404947	0.0118298	0.0445673	-0.105745	-0.0536444	-0.13189	0.0985036	0.0189611	0	-0.0178872	-0.00180923	0.184522	-0.0626259	0.0518447	0.0836432	-0.0332222	-0.0332222	0.0279803	0.0758262	0.0729945	0.00133058	0.236764	0.319047	-0.256445	-0.378485	0.0916487	-0.0626233	-0.129145	-0.0643802	-0.0381713	0.0274071	-0.0994342	-0.0632976	0.0943088	-0.0641682
AP1-NT	0.0304005	-0.0207098	0.0131424	-0.0429064	-0.150331	-0.0445565	0.0568489	0.0920171	-0.125494	-0.0781057	0	0.0745998	0.0955677	-0.0577661	0.047461	-0.0463127	0.0860522	0.0860522	0.0974278	0.162783	-0.00390847	0.0918041	0.319817	0.310154	-0.222074	-0.454943	0.0746483	-0.0181773	-0.0594085	0.0541824	-0.086213	-0.115638	0.0380414	-0.0609174	0.0476227	0.106489
AP1-T	0.0416565	-0.0708283	0.0443782	-0.0689876	-0.13951	-0.0803233	-0.095394	0.102209	-0.0853031	-0.0564056	0.0541727	0	0.158399	-0.0410072	0.0887247	-0.0135336	0.00765377	0.00765377	0.113659	0.170623	-0.0790301	-0.0577846	0.339464	0.274666	-0.131848	-0.495814	0.0903855	0.0205068	-0.279552	0.0700151	-0.0622432	-0.0562746	0.0248541	0.0442352	0.0878672	0.125354
HNF4A-NT	0.00690612	-0.0732437	-0.0429592	-0.0139535	-0.139487	-0.0814978	-0.0187105	0.148417	0.0588852	0.0861191	-0.0709622	-0.0486661	0	0.0548849	0.060334	-0.0516742	-0.110683	-0.110683	0	0	0.0246498	0.0430077	0.353856	0.297155	-0.250278	-0.485737	0.184697	-0.223576	-0.0687155	0.0829961	0.0360522	0.0747901	-0.12606	-0.11916	0.0801195	0.149444
HNF4A-T	-0.0436484	-0.179982	-0.159862	-0.102142	-0.264995	-0.209944	-0.0723604	0.135516	-0.183226	0.011342	-0.146315	-0.170651	0.0376736	0	0.135852	0.00695036	-0.222066	-0.222066	0	0	0.0458361	-0.0176434	0.194062	0.252183	-0.40941	-0.59778	-0.0553859	-0.0397811	-0.130604	-0.158549	-0.0474452	-0.00401546	-0.237624	-0.262691	0.188779	-0.102864
RXRA-NT	0.0748638	-0.0027827	0.0206872	0.0160873	-0.0451879	-0.00285477	-0.139766	0.281447	-0.0496153	0.0133726	0.0190371	0.0232408	-0.131653	-0.0802549	0	0.00352623	0.00808022	0.00808022	0	0	0.0792943	0.222836	0.267317	0.232988	-0.208873	-0.357591	0.356047	-0.0646807	0.0260731	0.00467902	-0.0278338	0.00312614	-0.0316905	-0.0490993	0.0851007	0.105977
RXRA-T	-0.106228	-0.235438	-0.164624	-0.208663	-0.311261	-0.266629	-0.183547	0.0863598	-0.126401	0.0138126	-0.221463	-0.251211	-0.0874629	-0.000849173	0.00870096	0	-0.235475	-0.235475	0	0	-0.134263	-0.0803961	0.125533	0.243834	-0.441688	-0.691726	-0.00619	-0.125075	-0.253552	-0.171167	-0.040396	-0.0425311	-0.321197	-0.293464	0.112114	-0.368059
CREB1-NT	-0.0162791	-0.192137	-0.148011	0.0919279	-0.376775	-0.321624	-0.0734049	0.000513846	-0.179703	-0.163942	0.0210501	0.0953857	0.0637247	-0.151614	-0.00358035	-0.11192	0	0	6.21262e-05	0.0866042	-0.0611781	-0.0660924	0.268399	0.230509	-0.242475	-0.596245	-0.00823902	-0.110873	-0.237284	-0.212644	-0.134885	-0.16356	-0.24521	-0.184295	-0.0264466	-0.0315556
CREB1-NT	-0.0162791	-0.192137	-0.148011	0.0919279	-0.376775	-0.321624	-0.0734049	0.000513846	-0.179703	-0.163942	0.0210501	0.0953857	0.0637247	-0.151614	-0.00358035	-0.11192	0	0	6.21262e-05	0.0866042	-0.0611781	-0.0660924	0.268399	0.230509	-0.242475	-0.596245	-0.00823902	-0.110873	-0.237284	-0.212644	-0.134885	-0.16356	-0.24521	-0.184295	-0.0264466	-0.0315556
NR2F2-NT	0.0656717	-0.184639	-0.100353	-0.110961	-0.230326	-0.197403	0	-0.0511522	-0.25072	0.0392427	-0.133851	-0.106299	0	0.0202694	0	0.0202694	-0.185222	-0.185222	0	0.0997354	-0.0862208	-0.0235528	0.120268	0.257352	-0.313652	-0.601708	-0.0384566	-0.224409	-0.200565	-0.0700823	-0.107048	-0.192011	-0.123875	-0.266231	0.122662	-0.290014
NR2F2-T	0.122487	0.124776	0.153583	0.152382	0.162302	0.156222	-0.0607604	0	-0.00626363	0.0702698	0.125737	0.172059	0.146191	0	0.146191	0	0.124059	0.124059	0	0	0.298813	0.247279	0.302194	0.215623	-0.0233276	-0.0395897	0.299619	0.0936841	0.107	0.205818	0.0638071	0.294537	0.158318	0.092608	0.286316	0.342058
AHR-NT	-0.252948	-0.201418	-0.0389484	-0.158643	-0.222657	-0.246754	-0.0802692	0.0654731	0.0135735	-0.0464292	-0.169136	-0.037109	-0.026228	-0.0477197	-0.210338	-0.150863	-0.223979	-0.223979	-0.133939	0.061105	0	0	0.256138	0.356266	-0.256449	-0.765987	0.185105	-0.170218	-0.13819	-0.216626	-0.167325	-0.105915	-0.145906	-0.13473	0.692108	-0.278527
AHR-T	-0.0767106	-0.0718304	-0.0938162	-0.0655671	-0.305436	-0.199864	-0.113547	0.0802009	-0.159244	-0.144211	-0.246611	-0.0708507	-0.111701	-0.0450804	-0.339722	-0.163641	-0.28123	-0.28123	-0.081781	0.0654547	0	0	0.0830338	0.223792	-0.310733	-0.688482	-0.00112111	0.0584317	-0.256225	-0.237745	-0.15321	-0.191514	-0.186651	-0.214817	0.0479945	-0.186313
HNF1A-NT	0.142523	-0.0352494	0.0431484	0.0397475	-0.0656843	0.0230093	-0.0263683	0.259105	-0.17881	0.152128	0.019879	0.0580756	0.0914242	0.0876468	0.10453	0.0685216	-0.026924	-0.026924	-0.0856855	0.334939	0.218478	0.248575	0	0.292977	-0.251916	-0.421214	0.141261	-0.124305	-0.0563024	-0.0946676	-0.00515179	-0.0685596	-0.11695	-0.124155	0.218572	-0.178477
HNF1A-T	0.21029	0.0891293	0.128762	0.164796	0.0312878	0.0860266	-0.0530737	0.27607	0.0712037	0.174926	0.116791	0.124368	0.148439	0.209537	0.214519	0.144565	0.0799281	0.0799281	0.109423	0.351912	0.235927	0.158901	0.305014	0	-0.186821	-0.323712	0.0714269	0.0158772	0.16224	0.220293	0.0272397	0.110044	-0.0101893	-0.0404362	0.246651	-0.0133887
REST-NT	-0.276148	-0.396205	-0.345191	-0.421335	-0.377697	-0.526722	-0.450067	-0.160852	-0.377529	-0.380467	-0.417269	-0.438583	-0.183294	-0.385036	-0.235891	-0.335153	-0.520435	-0.520435	-0.262224	-0.15035	-0.482579	-0.568534	-0.221035	-0.245194	0	-0.627718	-0.224364	-0.346906	-0.451008	-0.581912	-0.366077	-0.3792	-0.442169	-0.482936	-0.298658	-0.27261
REST-T	-0.618439	-0.514226	-0.463965	-0.602835	-0.687545	-0.818721	-0.678292	-0.311873	-0.586506	-0.677725	-0.57943	-0.619315	-0.361084	-0.609438	-0.444023	-0.583373	-0.696206	-0.696206	-0.49261	-0.310781	-0.649777	-0.614	-0.452641	-0.512657	-0.422907	0	-0.462064	-0.547337	-0.650611	-0.73575	-0.522517	-0.57156	-0.56772	-0.702773	-0.458673	-0.339524
PPARA-NT	0.164855	0.11047	0.111878	0.167363	0.0826724	0.117119	-0.134998	0.300883	0.0656349	0.112102	0.114185	0.128006	0.321374	-0.108101	0.327323	0.118757	0.128042	0.128042	-0.0290185	0.113185	0.546861	0.255845	0.323006	0.369891	0.0364861	-0.181113	0	0.0337567	0.0402495	0.306133	0.137059	0.181322	0.1257	0.0528597	0.500331	0.294903
PPARA-T	-0.0927613	-0.247213	-0.178298	-0.212129	-0.318279	-0.257332	-0.354739	-0.0149099	-0.250063	-0.103431	-0.238501	-0.248211	-0.117481	-0.188035	-0.2377	-0.394197	-0.275104	-0.275104	-0.17401	0.117851	-0.0600723	-0.108094	0.0604863	0.0578112	-0.418561	-0.551618	0.0931997	0	-0.21471	-0.287579	-0.225759	-0.248954	-0.266941	-0.295019	-0.129519	-0.104622
GABPA-NT	-0.0109568	-0.329297	0.00632025	-0.0712497	-0.370054	-0.235743	-0.132796	0.163072	-0.0727322	0.0197752	-0.203465	-0.0625538	0.0239101	-0.0856361	-0.231212	-0.123229	-0.311581	-0.311581	-0.206087	0.185766	-0.0162124	-0.0809962	0.0418628	0.329275	-0.299899	-0.562868	-0.0148158	-0.172203	0	0.0846764	-0.214589	-0.0552075	-0.203221	-0.193921	0.0891513	-0.23241
GABPA-T	0.105455	-0.0517997	-0.109604	0.0410822	-0.253973	-0.141728	-0.167197	0.347853	-0.1186	0.0338205	-0.166952	-0.0797745	0.048108	-0.0392837	-0.0958026	-0.120341	-0.147176	-0.147176	0.10487	0.132577	-0.0944752	1.84851e-05	0.00630447	0.312703	-0.185096	-0.615022	0.155767	0.0790452	0.0278107	0	-0.157738	-0.0290099	0.0402483	-0.107597	0.12755	-0.0944696
TFAP2C-NT	0.0243971	-0.108947	-0.0545648	-0.0321739	-0.193045	-0.12701	-0.148596	0.0692622	-0.152785	0.0677697	-0.10935	-0.0858413	-0.0801738	-0.249526	-0.071601	0.028783	-0.113611	-0.113611	-0.26746	0.091221	0.0313115	-0.064513	-0.0108408	0.0485263	-0.315203	-0.543206	0.0651825	-0.0712223	-0.186111	-0.170189	0	-0.0213655	-0.161831	-0.157797	-0.0251684	-0.215753
TFAP2C-T	0.0587523	-0.0418315	0.00460105	0.0221019	-0.132924	-0.0904303	-0.0861225	0.268351	-0.0403504	-0.00160155	-0.0353773	-0.0293876	-0.00554367	0.0267391	-0.0225055	-0.0618915	-0.0785412	-0.0785412	-0.137835	0.0580489	-0.149156	0.079224	0.181728	0.229927	-0.251764	-0.467761	0.0280891	-0.0888056	-0.15281	-0.090797	-0.0264182	0	-0.0818793	-0.095496	0.0785292	-0.0754827
CTCF-NT	-0.187293	-0.269545	-0.20052	-0.32207	-0.36945	-0.404432	-0.322764	0.107798	-0.242743	-0.265849	-0.307114	-0.275272	0.00635647	-0.194325	-0.0721216	-0.203585	-0.409983	-0.409983	-0.113701	0.0436599	-0.19851	-0.252333	0.128699	0.0852924	-0.454603	-0.739486	-0.0482928	-0.143778	-0.305945	-0.225528	-0.227987	-0.23667	0	-0.179899	0.00994659	0.0399117
CTCF-T	-0.201238	-0.389813	-0.279074	-0.367945	-0.338445	-0.226814	-0.263291	-0.0463719	-0.255245	-0.245217	-0.405743	-0.329769	-0.00561691	-0.208091	-0.0891074	-0.178316	-0.379932	-0.379932	-0.0541907	0.0268172	-0.260135	-0.159079	0.106415	0.10756	-0.297306	-0.648116	-0.0706643	-0.155567	-0.333338	-0.286563	-0.195795	-0.218048	0	0	-0.0460053	-0.00640062
XBP1-NT	0.0417406	-0.105254	-0.0822277	-0.0762857	-0.196614	-0.109481	-0.0436325	0.239507	0.0509919	0.0868328	-0.113516	-0.130274	0.0828738	0.140378	-0.149828	0.0477908	-0.176771	-0.176771	0.0873382	0.12223	0.0874307	0.20345	0.44151	0.31605	-0.336879	-0.580887	0.406512	-0.0918053	0.00316716	0.0789849	-0.0327782	0.153988	-0.171852	-0.119785	0	0.346298
XBP1-T	-0.0697051	-0.209433	-0.185427	-0.203551	-0.284048	-0.257924	-0.278595	0.15657	-0.137532	0.00627704	-0.200373	-0.244529	-0.201927	-0.157821	-0.395611	-0.265806	-0.308244	-0.308244	-0.103239	-0.0125874	-0.205114	0.287495	0.0181189	0.228567	-0.450525	-0.723996	0.0960014	0.0388797	-0.30107	-0.240215	-0.281338	-0.331923	-0.281372	-0.255743	0.284131	0

## Sheet: 5
	fig 5b		Strand Asymm	p-val			Fig 5f		FOXA1_NR2F2_REST_NT-T-T	FOXA1_NR2F2_REST_T-T-NT	FOXA1_NR2F2_REST_T-NT-T	FOXA1_NR2F2_REST_NT-NT-T	FOXA1_NR2F2_REST_T-T-T	FOXA1_NR2F2_REST_NT-NT-NT	FOXA1_NR2F2_REST_T-NT-NT	FOXA1_NR2F2_REST_NT-T-NT
		NR2F2	0.468803	NR2F2	0			count	9	9	6	6	9	5	7	9
		SP1	0.474613	SP1	0			mean	-0.0697491	0.0183558	-0.955683	-0.669566	-0.133385	-0.472177	-0.741608	-0.0176794
		ONECUT1	0.484927	ONECUT1	0			std	0.177511	0.221917	0.219229	0.0975591	0.293903	0.126763	0.295833	0.158631
		GABPA	0.490533	GABPA	0			min	-0.465314	-0.314909	-1.21332	-0.778229	-0.572451	-0.591648	-1.06403	-0.276184
		YY1	0.493899	YY1	1.90875e-178			0.25	-0.125413	-0.125069	-1.05136	-0.745526	-0.208539	-0.582828	-0.95558	-0.0849524
		AP1	0.494282	AP1	2.99477e-155			0.5	-0.0342477	0.0251829	-0.995135	-0.674752	-0.151521	-0.457761	-0.82416	-0.0319196
		HNF1A	0.494758	HNF1A	9.40583e-124			0.75	0.0243872	0.217228	-0.923598	-0.61375	0.0646414	-0.448843	-0.542227	0.107318
		TFAP2C	0.495882	TFAP2C	6.19554e-103			max	0.126208	0.323321	-0.560656	-0.527126	0.234362	-0.279807	-0.307447	0.244886
		CEBPA	0.498452	CEBPA	2.05765e-14
		AHR	0.499252	AHR	0.000640937				HNF4A_PPARA_XBP1_NT-T-T	HNF4A_PPARA_XBP1_T-T-NT	HNF4A_PPARA_XBP1_T-NT-T	HNF4A_PPARA_XBP1_NT-NT-T	HNF4A_PPARA_XBP1_T-T-T	HNF4A_PPARA_XBP1_NT-NT-NT	HNF4A_PPARA_XBP1_T-NT-NT	HNF4A_PPARA_XBP1_NT-T-NT
		CREB1	0.5	CREB1	1			count	12	12	12	12	12	12	12	12
		RXRA	0.506803	RXRA	1.89782e-252			mean	-0.141944	-0.0894537	-0.0681377	0.255965	-0.17928	0.259178	0.106116	-0.0335586
		CTCF	0.506999	CTCF	2.18019e-252			std	0.408377	0.263543	0.226755	0.160254	0.302501	0.14756	0.127866	0.21436
		HNF4A	0.512021	HNF4A	0			min	-0.73253	-0.57306	-0.383346	-0.0177848	-0.650233	0.126941	-0.074496	-0.468911
		XBP1	0.513862	XBP1	0			0.25	-0.482765	-0.198698	-0.268384	0.159589	-0.390956	0.160888	0.0160168	-0.211143
		FOXA1	0.518128	FOXA1	0			0.5	-0.0576009	-0.0388774	-0.105638	0.228056	-0.104337	0.202095	0.121865	0.0135695
		REST	0.523916	REST	0			0.75	0.209138	0.0691397	0.123654	0.348001	0.0344882	0.313752	0.173575	0.139592
		PPARA	0.534223	PPARA	0			max	0.410868	0.240787	0.259418	0.536132	0.263313	0.651826	0.302425	0.21504
									NR2F2_HNF1A_REST_NT-T-T	NR2F2_HNF1A_REST_T-T-NT	NR2F2_HNF1A_REST_T-NT-T	NR2F2_HNF1A_REST_NT-NT-T	NR2F2_HNF1A_REST_T-T-T	NR2F2_HNF1A_REST_NT-NT-NT	NR2F2_HNF1A_REST_T-NT-NT	NR2F2_HNF1A_REST_NT-T-NT
								count	5	9	8	5	8	6	9	4
								mean	-0.563871	0.033516	-0.0357282	-0.551918	-0.0353012	-0.259798	-0.0844907	-0.40071
	Fig 5c							std	0.239514	0.184769	0.251158	0.267827	0.268743	0.205794	0.192305	0.122768
		leftmost	middle	rightmost	p-val			min	-0.83863	-0.187919	-0.384768	-0.88093	-0.482036	-0.450848	-0.300396	-0.557449
	FOXA1	0.00894514	-0.01121	-0.038577	1.27389e-17			0.25	-0.676575	-0.0998538	-0.147246	-0.732579	-0.212927	-0.375727	-0.218266	-0.468875
	CEBPA	0.00399806	0.00446244	-0.0578007	3.05869e-42			0.5	-0.650726	-0.0215546	-0.0682974	-0.509988	0.0402935	-0.324681	-0.118516	-0.374132
	YY1	-0.141624	-0.12149	-0.121218	0.0035092			0.75	-0.429769	0.171914	0.0433067	-0.45012	0.170487	-0.222002	-0.0301241	-0.305967
	SP1	0.0540595	0.0563536	-0.000694816	9.79052e-36			max	-0.223656	0.371335	0.354641	-0.185971	0.255969	0.121937	0.240589	-0.297126
	ONECUT1	0.0167299	-0.0447476	-0.0419957	2.54396e-42
	AP1	0.00902383	-0.0506029	-0.112437	5.04267e-102				ONECUT1_NR2F2_PPARA_NT-T-T	ONECUT1_NR2F2_PPARA_T-T-NT	ONECUT1_NR2F2_PPARA_T-NT-T	ONECUT1_NR2F2_PPARA_NT-NT-T	ONECUT1_NR2F2_PPARA_T-T-T	ONECUT1_NR2F2_PPARA_NT-NT-NT	ONECUT1_NR2F2_PPARA_T-NT-NT	ONECUT1_NR2F2_PPARA_NT-T-NT
	HNF4A	0.000524118	0.0307334	-0.028207	2.03812e-35			count	11	4	5	5	11	12	12	6
	RXRA	-0.0248778	-0.00701088	-0.0439115	1.51563e-11			mean	-0.0144266	0.204076	-0.179887	-0.482918	0.063945	-0.0745106	0.0363154	0.321381
	CREB1	-0.0978636	-0.132692	-0.113215	1.14819e-07			std	0.298189	0.0958327	0.229241	0.361669	0.142347	0.182904	0.170321	0.297831
	NR2F2	0.00138865	-0.0262793	0.0412056	4.67525e-24			min	-0.556182	0.11624	-0.413072	-0.715973	-0.206982	-0.412154	-0.191541	-0.0283151
	AHR	-0.026854	-0.0162972	-0.0264386	1			0.25	-0.216836	0.13016	-0.313294	-0.682068	-0.0134592	-0.167438	-0.0688293	0.153443
	HNF1A	0.175518	0.198676	0.180782	0.000779481			0.5	0.064351	0.190361	-0.228505	-0.622807	0.091585	-0.0141369	0.00751285	0.219102
	REST	-0.488487	-0.433484	-0.321644	3.24716e-171			0.75	0.171379	0.264277	-0.129559	-0.547607	0.161375	0.0470411	0.168872	0.570727
	PPARA	-0.0399536	-0.0493423	-0.0230738	0.000166272			max	0.353129	0.319342	0.184993	0.153863	0.22694	0.141916	0.293935	0.698903
	GABPA	-0.102433	-0.0620161	-0.0638701	1.1732e-12
	TFAP2C	-0.053766	-0.0799712	-0.096559	1.49867e-15
	CTCF	-0.24086	-0.184729	-0.117627	1.62942e-111
	XBP1	-0.0170414	-0.0528828	0.0309472	7.15772e-49
	Fig 5d	Scores
		FOXA1	CEBPA	YY1	SP1	ONECUT1	AP1	HNF4A	RXRA	CREB1	NR2F2	AHR	HNF1A	REST	PPARA	GABPA	TFAP2C	CTCF	XBP1
	Leftmost	0.140017	0.015449	-0.0334618	-0.187625	-0.079316	-0.0433087	0.0875346	0.0474371	0	-0.211442	0.00319984	-0.0316997	0.198432	0.301725	-0.0613769	-0.0420411	0.00164475	0.127151
	Middle	0.11353	-0.0334986	-0.0497301	-0.184944	-0.107632	-0.0505665	0.0640169	0.00476972	0	-0.19344	-0.00968129	-0.0358141	0.171368	0.165246	-0.0489802	-0.0327358	0.0241334	0.0684332
	Rightmost	0.0862877	-0.0121715	-0.0252161	-0.138592	-0.108055	-0.00965372	0.0607421	0.0447228	0	-0.178044	-0.00510557	-0.0259722	0.112399	0.175959	-0.0692066	-0.0112631	0.0762719	0.0763873
		p-values
		Leftmost	Middle	Rightmost
	FOXA1	2.83038e-73	1.11431e-48	2.52242e-29
	CEBPA	1	2.11355e-05	1
	YY1	0.0196324	1.98158e-06	0.000530966
	SP1	4.9752e-162	3.5206e-155	2.41202e-57
	ONECUT1	2.42611e-20	9.93286e-40	1.10409e-46
	AP1	1.47785e-09	3.58385e-07	1
	HNF4A	1.37119e-31	9.7483e-27	6.86442e-14
	RXRA	4.06798e-09	0.0202459	8.55573e-12
	CREB1	1	1	1
	NR2F2	1.6279e-172	7.3421e-103	9.03085e-72
	AHR	1	1	1
	HNF1A	1.14225e-07	3.88937e-08	0.646893
	REST	1.60818e-85	1.19113e-63	1.35552e-41
	PPARA	2.8155e-297	3.45642e-58	1.8369e-134
	GABPA	1.80781e-09	1.71438e-07	3.9244e-15
	TFAP2C	7.88628e-06	0.010865	1
	CTCF	1	0.177107	7.26216e-27
	XBP1	4.49982e-50	3.50549e-09	2.32783e-15
	Fig 5e
	motif1_motif2_motif3	name1_name2_name3	p_value	Delta
	TGTTTGCTTTG-GTTGCACAATA-CAAGATGGCGGC	FOXA1-CEBPA-YY1	0.0845284	0.190731
	TGTTTGCTTTG-GTTGCACAATA-CAAGATGGCGGC	FOXA1-CEBPA-YY1	1	0.0561489
	TGTTTGCTTTG-GTTGCACAATA-CAAGATGGCGGC	FOXA1-CEBPA-YY1	1	0.0906827
	TGTTTGCTTTG-GTTGCACAATA-CCCCGCCCCC	FOXA1-CEBPA-SP1	1	0.0749689
	TGTTTGCTTTG-GTTGCACAATA-CCCCGCCCCC	FOXA1-CEBPA-SP1	1	0.0431943
	TGTTTGCTTTG-GTTGCACAATA-CCCCGCCCCC	FOXA1-CEBPA-SP1	1	0.0210714
	TGTTTGCTTTG-GTTGCACAATA-CAAAATCAATAA	FOXA1-CEBPA-ONECUT1	0.785744	0.0937544
	TGTTTGCTTTG-GTTGCACAATA-CAAAATCAATAA	FOXA1-CEBPA-ONECUT1	1	0.0349219
	TGTTTGCTTTG-GTTGCACAATA-CAAAATCAATAA	FOXA1-CEBPA-ONECUT1	1	0.0453054
	TGTTTGCTTTG-GTTGCACAATA-TGACTCA	FOXA1-CEBPA-AP1	0.00367748	0.172154
	TGTTTGCTTTG-GTTGCACAATA-TGACTCA	FOXA1-CEBPA-AP1	1	0.02961
	TGTTTGCTTTG-GTTGCACAATA-TGACTCA	FOXA1-CEBPA-AP1	1	0.00855693
	TGTTTGCTTTG-GTTGCACAATA-GGGGCAAAGGTCA	FOXA1-CEBPA-HNF4A	0.0737582	0.108267
	TGTTTGCTTTG-GTTGCACAATA-GGGGCAAAGGTCA	FOXA1-CEBPA-HNF4A	1	0.0107204
	TGTTTGCTTTG-GTTGCACAATA-GGGGCAAAGGTCA	FOXA1-CEBPA-HNF4A	1	0.0400149
	TGTTTGCTTTG-GTTGCACAATA-CAAAGGTCAGG	FOXA1-CEBPA-RXRA	0.0224689	0.135
	TGTTTGCTTTG-GTTGCACAATA-CAAAGGTCAGG	FOXA1-CEBPA-RXRA	1	0.0155967
	TGTTTGCTTTG-GTTGCACAATA-CAAAGGTCAGG	FOXA1-CEBPA-RXRA	1	0.0370012
	TGTTTGCTTTG-GTTGCACAATA-TGACGTCA	FOXA1-CEBPA-CREB1	1.15492e-07	0.199041
	TGTTTGCTTTG-GTTGCACAATA-TGACGTCA	FOXA1-CEBPA-CREB1	1	0.0148527
	TGTTTGCTTTG-GTTGCACAATA-TGACGTCA	FOXA1-CEBPA-CREB1	1	0
	TGTTTGCTTTG-GTTGCACAATA-CCCCCTGACCTTTGCCCCCTGCC	FOXA1-CEBPA-NR2F2	0.0427376	0.180778
	TGTTTGCTTTG-GTTGCACAATA-CCCCCTGACCTTTGCCCCCTGCC	FOXA1-CEBPA-NR2F2	1	0.0312152
	TGTTTGCTTTG-GTTGCACAATA-CCCCCTGACCTTTGCCCCCTGCC	FOXA1-CEBPA-NR2F2	0.0425037	0.180852
	TGTTTGCTTTG-GTTGCACAATA-GGGGATCGCGTGCCAGCCC	FOXA1-CEBPA-AHR	1	0.0897557
	TGTTTGCTTTG-GTTGCACAATA-GGGGATCGCGTGCCAGCCC	FOXA1-CEBPA-AHR	1	0.0206356
	TGTTTGCTTTG-GTTGCACAATA-GGGGATCGCGTGCCAGCCC	FOXA1-CEBPA-AHR	1	0.0435134
	TGTTTGCTTTG-GTTGCACAATA-AGTTAATGATTAACCAA	FOXA1-CEBPA-HNF1A	1	0.0816831
	TGTTTGCTTTG-GTTGCACAATA-AGTTAATGATTAACCAA	FOXA1-CEBPA-HNF1A	1	0.038235
	TGTTTGCTTTG-GTTGCACAATA-AGTTAATGATTAACCAA	FOXA1-CEBPA-HNF1A	0.799514	0.0993569
	TGTTTGCTTTG-GTTGCACAATA-GCGCTGTCCGTGGTGCTGA	FOXA1-CEBPA-REST	0.641584	0.179888
	TGTTTGCTTTG-GTTGCACAATA-GCGCTGTCCGTGGTGCTGA	FOXA1-CEBPA-REST	1	0.0240984
	TGTTTGCTTTG-GTTGCACAATA-GCGCTGTCCGTGGTGCTGA	FOXA1-CEBPA-REST	0.100485	0.221122
	TGTTTGCTTTG-GTTGCACAATA-CCGGGTCATTGGGGTCAGG	FOXA1-CEBPA-PPARA	1	0.0500242
	TGTTTGCTTTG-GTTGCACAATA-CCGGGTCATTGGGGTCAGG	FOXA1-CEBPA-PPARA	1	0.00185625
	TGTTTGCTTTG-GTTGCACAATA-CCGGGTCATTGGGGTCAGG	FOXA1-CEBPA-PPARA	0.0795038	0.192923
	TGTTTGCTTTG-GTTGCACAATA-CCCGGAAGTG	FOXA1-CEBPA-GABPA	0.158217	0.145663
	TGTTTGCTTTG-GTTGCACAATA-CCCGGAAGTG	FOXA1-CEBPA-GABPA	1	0.0611957
	TGTTTGCTTTG-GTTGCACAATA-CCCGGAAGTG	FOXA1-CEBPA-GABPA	1	0.0929194
	TGTTTGCTTTG-GTTGCACAATA-TGCCCCAAGGCA	FOXA1-CEBPA-TFAP2C	0.114192	0.121873
	TGTTTGCTTTG-GTTGCACAATA-TGCCCCAAGGCA	FOXA1-CEBPA-TFAP2C	1	0.000653108
	TGTTTGCTTTG-GTTGCACAATA-TGCCCCAAGGCA	FOXA1-CEBPA-TFAP2C	1	0.0333174
	TGTTTGCTTTG-GTTGCACAATA-CGGCCACCAGGGGGCGCCA	FOXA1-CEBPA-CTCF	0.0544164	0.175211
	TGTTTGCTTTG-GTTGCACAATA-CGGCCACCAGGGGGCGCCA	FOXA1-CEBPA-CTCF	1	0.0366031
	TGTTTGCTTTG-GTTGCACAATA-CGGCCACCAGGGGGCGCCA	FOXA1-CEBPA-CTCF	1	0.00513183
	TGTTTGCTTTG-GTTGCACAATA-GTGATGACGTGTCCCAT	FOXA1-CEBPA-XBP1	0.165098	0.14287
	TGTTTGCTTTG-GTTGCACAATA-GTGATGACGTGTCCCAT	FOXA1-CEBPA-XBP1	1	0.0241583
	TGTTTGCTTTG-GTTGCACAATA-GTGATGACGTGTCCCAT	FOXA1-CEBPA-XBP1	1	0.0589847
	TGTTTGCTTTG-CAAGATGGCGGC-CCCCGCCCCC	FOXA1-YY1-SP1	1	0.100739
	TGTTTGCTTTG-CAAGATGGCGGC-CCCCGCCCCC	FOXA1-YY1-SP1	1	0.00910334
	TGTTTGCTTTG-CAAGATGGCGGC-CCCCGCCCCC	FOXA1-YY1-SP1	0.00100726	0.197603
	TGTTTGCTTTG-CAAGATGGCGGC-CAAAATCAATAA	FOXA1-YY1-ONECUT1	1	0.0669059
	TGTTTGCTTTG-CAAGATGGCGGC-CAAAATCAATAA	FOXA1-YY1-ONECUT1	1	0.0662847
	TGTTTGCTTTG-CAAGATGGCGGC-CAAAATCAATAA	FOXA1-YY1-ONECUT1	0.00427295	0.211276
	TGTTTGCTTTG-CAAGATGGCGGC-TGACTCA	FOXA1-YY1-AP1	0.176691	0.151612
	TGTTTGCTTTG-CAAGATGGCGGC-TGACTCA	FOXA1-YY1-AP1	1	0.0704595
	TGTTTGCTTTG-CAAGATGGCGGC-TGACTCA	FOXA1-YY1-AP1	1	0.0694465
	TGTTTGCTTTG-CAAGATGGCGGC-GGGGCAAAGGTCA	FOXA1-YY1-HNF4A	0.896352	0.119663
	TGTTTGCTTTG-CAAGATGGCGGC-GGGGCAAAGGTCA	FOXA1-YY1-HNF4A	1	0.0837836
	TGTTTGCTTTG-CAAGATGGCGGC-GGGGCAAAGGTCA	FOXA1-YY1-HNF4A	1	0.0176353
	TGTTTGCTTTG-CAAGATGGCGGC-CAAAGGTCAGG	FOXA1-YY1-RXRA	0.181148	0.181663
	TGTTTGCTTTG-CAAGATGGCGGC-CAAAGGTCAGG	FOXA1-YY1-RXRA	1	0.0262849
	TGTTTGCTTTG-CAAGATGGCGGC-CAAAGGTCAGG	FOXA1-YY1-RXRA	1	0.0768094
	TGTTTGCTTTG-CAAGATGGCGGC-TGACGTCA	FOXA1-YY1-CREB1	2.91976e-09	0.282724
	TGTTTGCTTTG-CAAGATGGCGGC-TGACGTCA	FOXA1-YY1-CREB1	1	0.0934837
	TGTTTGCTTTG-CAAGATGGCGGC-TGACGTCA	FOXA1-YY1-CREB1	1	0
	TGTTTGCTTTG-CAAGATGGCGGC-CCCCCTGACCTTTGCCCCCTGCC	FOXA1-YY1-NR2F2	1	0.0640183
	TGTTTGCTTTG-CAAGATGGCGGC-CCCCCTGACCTTTGCCCCCTGCC	FOXA1-YY1-NR2F2	1	0.038952
	TGTTTGCTTTG-CAAGATGGCGGC-CCCCCTGACCTTTGCCCCCTGCC	FOXA1-YY1-NR2F2	2.06394e-05	0.328363
	TGTTTGCTTTG-CAAGATGGCGGC-GGGGATCGCGTGCCAGCCC	FOXA1-YY1-AHR	0.543756	0.121753
	TGTTTGCTTTG-CAAGATGGCGGC-GGGGATCGCGTGCCAGCCC	FOXA1-YY1-AHR	1	0.0648879
	TGTTTGCTTTG-CAAGATGGCGGC-GGGGATCGCGTGCCAGCCC	FOXA1-YY1-AHR	1	0.0231578
	TGTTTGCTTTG-CAAGATGGCGGC-AGTTAATGATTAACCAA	FOXA1-YY1-HNF1A	0.0026178	0.176112
	TGTTTGCTTTG-CAAGATGGCGGC-AGTTAATGATTAACCAA	FOXA1-YY1-HNF1A	0.904447	0.106077
	TGTTTGCTTTG-CAAGATGGCGGC-AGTTAATGATTAACCAA	FOXA1-YY1-HNF1A	1	0.0490978
	TGTTTGCTTTG-CAAGATGGCGGC-GCGCTGTCCGTGGTGCTGA	FOXA1-YY1-REST	1	0.095674
	TGTTTGCTTTG-CAAGATGGCGGC-GCGCTGTCCGTGGTGCTGA	FOXA1-YY1-REST	1	0.0379361
	TGTTTGCTTTG-CAAGATGGCGGC-GCGCTGTCCGTGGTGCTGA	FOXA1-YY1-REST	1	0.0851619
	TGTTTGCTTTG-CAAGATGGCGGC-CCGGGTCATTGGGGTCAGG	FOXA1-YY1-PPARA	1	0.0529843
	TGTTTGCTTTG-CAAGATGGCGGC-CCGGGTCATTGGGGTCAGG	FOXA1-YY1-PPARA	1	0.0603497
	TGTTTGCTTTG-CAAGATGGCGGC-CCGGGTCATTGGGGTCAGG	FOXA1-YY1-PPARA	0.00956299	0.242962
	TGTTTGCTTTG-CAAGATGGCGGC-CCCGGAAGTG	FOXA1-YY1-GABPA	0.38273	0.169742
	TGTTTGCTTTG-CAAGATGGCGGC-CCCGGAAGTG	FOXA1-YY1-GABPA	1	0.0858877
	TGTTTGCTTTG-CAAGATGGCGGC-CCCGGAAGTG	FOXA1-YY1-GABPA	1	0.0405631
	TGTTTGCTTTG-CAAGATGGCGGC-TGCCCCAAGGCA	FOXA1-YY1-TFAP2C	0.041504	0.170056
	TGTTTGCTTTG-CAAGATGGCGGC-TGCCCCAAGGCA	FOXA1-YY1-TFAP2C	1	0.0884791
	TGTTTGCTTTG-CAAGATGGCGGC-TGCCCCAAGGCA	FOXA1-YY1-TFAP2C	1	0.0199483
	TGTTTGCTTTG-CAAGATGGCGGC-CGGCCACCAGGGGGCGCCA	FOXA1-YY1-CTCF	1	0.0842025
	TGTTTGCTTTG-CAAGATGGCGGC-CGGCCACCAGGGGGCGCCA	FOXA1-YY1-CTCF	1	0.0197847
	TGTTTGCTTTG-CAAGATGGCGGC-CGGCCACCAGGGGGCGCCA	FOXA1-YY1-CTCF	1	0.0368004
	TGTTTGCTTTG-CAAGATGGCGGC-GTGATGACGTGTCCCAT	FOXA1-YY1-XBP1	1	0.151916
	TGTTTGCTTTG-CAAGATGGCGGC-GTGATGACGTGTCCCAT	FOXA1-YY1-XBP1	1	0.0430583
	TGTTTGCTTTG-CAAGATGGCGGC-GTGATGACGTGTCCCAT	FOXA1-YY1-XBP1	1	0.102149
	TGTTTGCTTTG-CCCCGCCCCC-CAAAATCAATAA	FOXA1-SP1-ONECUT1	1	0.0931377
	TGTTTGCTTTG-CCCCGCCCCC-CAAAATCAATAA	FOXA1-SP1-ONECUT1	0.922112	0.108568
	TGTTTGCTTTG-CCCCGCCCCC-CAAAATCAATAA	FOXA1-SP1-ONECUT1	1	0.0833902
	TGTTTGCTTTG-CCCCGCCCCC-TGACTCA	FOXA1-SP1-AP1	0.0283506	0.13768
	TGTTTGCTTTG-CCCCGCCCCC-TGACTCA	FOXA1-SP1-AP1	0.0245785	0.139112
	TGTTTGCTTTG-CCCCGCCCCC-TGACTCA	FOXA1-SP1-AP1	1	0.0300687
	TGTTTGCTTTG-CCCCGCCCCC-GGGGCAAAGGTCA	FOXA1-SP1-HNF4A	0.314361	0.122909
	TGTTTGCTTTG-CCCCGCCCCC-GGGGCAAAGGTCA	FOXA1-SP1-HNF4A	0.0224459	0.155639
	TGTTTGCTTTG-CCCCGCCCCC-GGGGCAAAGGTCA	FOXA1-SP1-HNF4A	1	0.0102497
	TGTTTGCTTTG-CCCCGCCCCC-CAAAGGTCAGG	FOXA1-SP1-RXRA	1	0.070082
	TGTTTGCTTTG-CCCCGCCCCC-CAAAGGTCAGG	FOXA1-SP1-RXRA	0.017523	0.143221
	TGTTTGCTTTG-CCCCGCCCCC-CAAAGGTCAGG	FOXA1-SP1-RXRA	1	0.0364589
	TGTTTGCTTTG-CCCCGCCCCC-TGACGTCA	FOXA1-SP1-CREB1	1	0.047838
	TGTTTGCTTTG-CCCCGCCCCC-TGACGTCA	FOXA1-SP1-CREB1	3.37718e-05	0.188217
	TGTTTGCTTTG-CCCCGCCCCC-TGACGTCA	FOXA1-SP1-CREB1	1	0
	TGTTTGCTTTG-CCCCGCCCCC-CCCCCTGACCTTTGCCCCCTGCC	FOXA1-SP1-NR2F2	1	0.0319696
	TGTTTGCTTTG-CCCCGCCCCC-CCCCCTGACCTTTGCCCCCTGCC	FOXA1-SP1-NR2F2	1	0.00306905
	TGTTTGCTTTG-CCCCGCCCCC-CCCCCTGACCTTTGCCCCCTGCC	FOXA1-SP1-NR2F2	1	0.0113122
	TGTTTGCTTTG-CCCCGCCCCC-GGGGATCGCGTGCCAGCCC	FOXA1-SP1-AHR	0.59904	0.100299
	TGTTTGCTTTG-CCCCGCCCCC-GGGGATCGCGTGCCAGCCC	FOXA1-SP1-AHR	0.0097386	0.14542
	TGTTTGCTTTG-CCCCGCCCCC-GGGGATCGCGTGCCAGCCC	FOXA1-SP1-AHR	1	0.0199577
	TGTTTGCTTTG-CCCCGCCCCC-AGTTAATGATTAACCAA	FOXA1-SP1-HNF1A	1	0.0630135
	TGTTTGCTTTG-CCCCGCCCCC-AGTTAATGATTAACCAA	FOXA1-SP1-HNF1A	1	0.0493622
	TGTTTGCTTTG-CCCCGCCCCC-AGTTAATGATTAACCAA	FOXA1-SP1-HNF1A	1	0.0606679
	TGTTTGCTTTG-CCCCGCCCCC-GCGCTGTCCGTGGTGCTGA	FOXA1-SP1-REST	0.476111	0.15369
	TGTTTGCTTTG-CCCCGCCCCC-GCGCTGTCCGTGGTGCTGA	FOXA1-SP1-REST	0.00767297	0.219616
	TGTTTGCTTTG-CCCCGCCCCC-GCGCTGTCCGTGGTGCTGA	FOXA1-SP1-REST	0.264044	0.16486
	TGTTTGCTTTG-CCCCGCCCCC-CCGGGTCATTGGGGTCAGG	FOXA1-SP1-PPARA	1	0.0113306
	TGTTTGCTTTG-CCCCGCCCCC-CCGGGTCATTGGGGTCAGG	FOXA1-SP1-PPARA	1	0.123049
	TGTTTGCTTTG-CCCCGCCCCC-CCGGGTCATTGGGGTCAGG	FOXA1-SP1-PPARA	0.763791	0.163145
	TGTTTGCTTTG-CCCCGCCCCC-CCCGGAAGTG	FOXA1-SP1-GABPA	1	0.0650787
	TGTTTGCTTTG-CCCCGCCCCC-CCCGGAAGTG	FOXA1-SP1-GABPA	0.0154039	0.182898
	TGTTTGCTTTG-CCCCGCCCCC-CCCGGAAGTG	FOXA1-SP1-GABPA	1	0.0953108
	TGTTTGCTTTG-CCCCGCCCCC-TGCCCCAAGGCA	FOXA1-SP1-TFAP2C	1	0.0642466
	TGTTTGCTTTG-CCCCGCCCCC-TGCCCCAAGGCA	FOXA1-SP1-TFAP2C	0.343304	0.0890556
	TGTTTGCTTTG-CCCCGCCCCC-TGCCCCAAGGCA	FOXA1-SP1-TFAP2C	1	0.0467032
	TGTTTGCTTTG-CCCCGCCCCC-CGGCCACCAGGGGGCGCCA	FOXA1-SP1-CTCF	1	0.0997644
	TGTTTGCTTTG-CCCCGCCCCC-CGGCCACCAGGGGGCGCCA	FOXA1-SP1-CTCF	0.00023601	0.197854
	TGTTTGCTTTG-CCCCGCCCCC-CGGCCACCAGGGGGCGCCA	FOXA1-SP1-CTCF	1	0.0347037
	TGTTTGCTTTG-CCCCGCCCCC-GTGATGACGTGTCCCAT	FOXA1-SP1-XBP1	0.338282	0.12084
	TGTTTGCTTTG-CCCCGCCCCC-GTGATGACGTGTCCCAT	FOXA1-SP1-XBP1	0.00166931	0.180117
	TGTTTGCTTTG-CCCCGCCCCC-GTGATGACGTGTCCCAT	FOXA1-SP1-XBP1	1	0.0815981
	TGTTTGCTTTG-CAAAATCAATAA-TGACTCA	FOXA1-ONECUT1-AP1	1	0.0841522
	TGTTTGCTTTG-CAAAATCAATAA-TGACTCA	FOXA1-ONECUT1-AP1	1	0.109252
	TGTTTGCTTTG-CAAAATCAATAA-TGACTCA	FOXA1-ONECUT1-AP1	1	0.0182707
	TGTTTGCTTTG-CAAAATCAATAA-GGGGCAAAGGTCA	FOXA1-ONECUT1-HNF4A	0.141474	0.117089
	TGTTTGCTTTG-CAAAATCAATAA-GGGGCAAAGGTCA	FOXA1-ONECUT1-HNF4A	1	0.0554357
	TGTTTGCTTTG-CAAAATCAATAA-GGGGCAAAGGTCA	FOXA1-ONECUT1-HNF4A	1	0.00353302
	TGTTTGCTTTG-CAAAATCAATAA-CAAAGGTCAGG	FOXA1-ONECUT1-RXRA	0.277369	0.107774
	TGTTTGCTTTG-CAAAATCAATAA-CAAAGGTCAGG	FOXA1-ONECUT1-RXRA	1	0.0712736
	TGTTTGCTTTG-CAAAATCAATAA-CAAAGGTCAGG	FOXA1-ONECUT1-RXRA	1	0.0116857
	TGTTTGCTTTG-CAAAATCAATAA-TGACGTCA	FOXA1-ONECUT1-CREB1	4.66379e-09	0.242927
	TGTTTGCTTTG-CAAAATCAATAA-TGACGTCA	FOXA1-ONECUT1-CREB1	0.00424572	0.15262
	TGTTTGCTTTG-CAAAATCAATAA-TGACGTCA	FOXA1-ONECUT1-CREB1	1	5.20417e-18
	TGTTTGCTTTG-CAAAATCAATAA-CCCCCTGACCTTTGCCCCCTGCC	FOXA1-ONECUT1-NR2F2	1	0.00586554
	TGTTTGCTTTG-CAAAATCAATAA-CCCCCTGACCTTTGCCCCCTGCC	FOXA1-ONECUT1-NR2F2	1	0.136464
	TGTTTGCTTTG-CAAAATCAATAA-CCCCCTGACCTTTGCCCCCTGCC	FOXA1-ONECUT1-NR2F2	0.026628	0.273263
	TGTTTGCTTTG-CAAAATCAATAA-GGGGATCGCGTGCCAGCCC	FOXA1-ONECUT1-AHR	0.382595	0.109121
	TGTTTGCTTTG-CAAAATCAATAA-GGGGATCGCGTGCCAGCCC	FOXA1-ONECUT1-AHR	1	0.0448418
	TGTTTGCTTTG-CAAAATCAATAA-GGGGATCGCGTGCCAGCCC	FOXA1-ONECUT1-AHR	1	0.0350334
	TGTTTGCTTTG-CAAAATCAATAA-AGTTAATGATTAACCAA	FOXA1-ONECUT1-HNF1A	1	0.0660093
	TGTTTGCTTTG-CAAAATCAATAA-AGTTAATGATTAACCAA	FOXA1-ONECUT1-HNF1A	1	0.0980195
	TGTTTGCTTTG-CAAAATCAATAA-AGTTAATGATTAACCAA	FOXA1-ONECUT1-HNF1A	1	0.0762527
	TGTTTGCTTTG-CAAAATCAATAA-GCGCTGTCCGTGGTGCTGA	FOXA1-ONECUT1-REST	0.704024	0.16178
	TGTTTGCTTTG-CAAAATCAATAA-GCGCTGTCCGTGGTGCTGA	FOXA1-ONECUT1-REST	1	0.103131
	TGTTTGCTTTG-CAAAATCAATAA-GCGCTGTCCGTGGTGCTGA	FOXA1-ONECUT1-REST	1	0.124154
	TGTTTGCTTTG-CAAAATCAATAA-CCGGGTCATTGGGGTCAGG	FOXA1-ONECUT1-PPARA	1	0.0727022
	TGTTTGCTTTG-CAAAATCAATAA-CCGGGTCATTGGGGTCAGG	FOXA1-ONECUT1-PPARA	1	0.0629043
	TGTTTGCTTTG-CAAAATCAATAA-CCGGGTCATTGGGGTCAGG	FOXA1-ONECUT1-PPARA	0.0854388	0.196972
	TGTTTGCTTTG-CAAAATCAATAA-CCCGGAAGTG	FOXA1-ONECUT1-GABPA	0.0118499	0.177337
	TGTTTGCTTTG-CAAAATCAATAA-CCCGGAAGTG	FOXA1-ONECUT1-GABPA	1	0.0797237
	TGTTTGCTTTG-CAAAATCAATAA-CCCGGAAGTG	FOXA1-ONECUT1-GABPA	1	0.0626593
	TGTTTGCTTTG-CAAAATCAATAA-TGCCCCAAGGCA	FOXA1-ONECUT1-TFAP2C	1	0.0755805
	TGTTTGCTTTG-CAAAATCAATAA-TGCCCCAAGGCA	FOXA1-ONECUT1-TFAP2C	0.0024103	0.171478
	TGTTTGCTTTG-CAAAATCAATAA-TGCCCCAAGGCA	FOXA1-ONECUT1-TFAP2C	1	0.0491907
	TGTTTGCTTTG-CAAAATCAATAA-CGGCCACCAGGGGGCGCCA	FOXA1-ONECUT1-CTCF	0.0964665	0.176113
	TGTTTGCTTTG-CAAAATCAATAA-CGGCCACCAGGGGGCGCCA	FOXA1-ONECUT1-CTCF	1	0.112244
	TGTTTGCTTTG-CAAAATCAATAA-CGGCCACCAGGGGGCGCCA	FOXA1-ONECUT1-CTCF	1	0.0735064
	TGTTTGCTTTG-CAAAATCAATAA-GTGATGACGTGTCCCAT	FOXA1-ONECUT1-XBP1	0.208349	0.135044
	TGTTTGCTTTG-CAAAATCAATAA-GTGATGACGTGTCCCAT	FOXA1-ONECUT1-XBP1	1	0.0993039
	TGTTTGCTTTG-CAAAATCAATAA-GTGATGACGTGTCCCAT	FOXA1-ONECUT1-XBP1	1	0.0960768
	TGTTTGCTTTG-TGACTCA-GGGGCAAAGGTCA	FOXA1-AP1-HNF4A	0.0044599	0.154531
	TGTTTGCTTTG-TGACTCA-GGGGCAAAGGTCA	FOXA1-AP1-HNF4A	1	0.0186879
	TGTTTGCTTTG-TGACTCA-GGGGCAAAGGTCA	FOXA1-AP1-HNF4A	1	0.0498513
	TGTTTGCTTTG-TGACTCA-CAAAGGTCAGG	FOXA1-AP1-RXRA	0.105103	0.119863
	TGTTTGCTTTG-TGACTCA-CAAAGGTCAGG	FOXA1-AP1-RXRA	1	0.0783719
	TGTTTGCTTTG-TGACTCA-CAAAGGTCAGG	FOXA1-AP1-RXRA	1	0.0404421
	TGTTTGCTTTG-TGACTCA-TGACGTCA	FOXA1-AP1-CREB1	3.01081e-13	0.23494
	TGTTTGCTTTG-TGACTCA-TGACGTCA	FOXA1-AP1-CREB1	1	0.00219617
	TGTTTGCTTTG-TGACTCA-TGACGTCA	FOXA1-AP1-CREB1	1	0
	TGTTTGCTTTG-TGACTCA-CCCCCTGACCTTTGCCCCCTGCC	FOXA1-AP1-NR2F2	1	0.0648375
	TGTTTGCTTTG-TGACTCA-CCCCCTGACCTTTGCCCCCTGCC	FOXA1-AP1-NR2F2	1	0.0470795
	TGTTTGCTTTG-TGACTCA-CCCCCTGACCTTTGCCCCCTGCC	FOXA1-AP1-NR2F2	0.0365647	0.208166
	TGTTTGCTTTG-TGACTCA-GGGGATCGCGTGCCAGCCC	FOXA1-AP1-AHR	1	0.0788706
	TGTTTGCTTTG-TGACTCA-GGGGATCGCGTGCCAGCCC	FOXA1-AP1-AHR	1	0.00921978
	TGTTTGCTTTG-TGACTCA-GGGGATCGCGTGCCAGCCC	FOXA1-AP1-AHR	1	0.0276539
	TGTTTGCTTTG-TGACTCA-AGTTAATGATTAACCAA	FOXA1-AP1-HNF1A	0.408103	0.118983
	TGTTTGCTTTG-TGACTCA-AGTTAATGATTAACCAA	FOXA1-AP1-HNF1A	1	0.0026903
	TGTTTGCTTTG-TGACTCA-AGTTAATGATTAACCAA	FOXA1-AP1-HNF1A	1	0.0358334
	TGTTTGCTTTG-TGACTCA-GCGCTGTCCGTGGTGCTGA	FOXA1-AP1-REST	1	0.171251
	TGTTTGCTTTG-TGACTCA-GCGCTGTCCGTGGTGCTGA	FOXA1-AP1-REST	1	0.045762
	TGTTTGCTTTG-TGACTCA-GCGCTGTCCGTGGTGCTGA	FOXA1-AP1-REST	0.316675	0.206784
	TGTTTGCTTTG-TGACTCA-CCGGGTCATTGGGGTCAGG	FOXA1-AP1-PPARA	1	0.0846916
	TGTTTGCTTTG-TGACTCA-CCGGGTCATTGGGGTCAGG	FOXA1-AP1-PPARA	1	0.0382519
	TGTTTGCTTTG-TGACTCA-CCGGGTCATTGGGGTCAGG	FOXA1-AP1-PPARA	0.000702545	0.287763
	TGTTTGCTTTG-TGACTCA-CCCGGAAGTG	FOXA1-AP1-GABPA	0.908531	0.13225
	TGTTTGCTTTG-TGACTCA-CCCGGAAGTG	FOXA1-AP1-GABPA	1	0.0531227
	TGTTTGCTTTG-TGACTCA-CCCGGAAGTG	FOXA1-AP1-GABPA	1	0.0377593
	TGTTTGCTTTG-TGACTCA-TGCCCCAAGGCA	FOXA1-AP1-TFAP2C	1	0.0735381
	TGTTTGCTTTG-TGACTCA-TGCCCCAAGGCA	FOXA1-AP1-TFAP2C	1	0.03112
	TGTTTGCTTTG-TGACTCA-TGCCCCAAGGCA	FOXA1-AP1-TFAP2C	1	0.0653512
	TGTTTGCTTTG-TGACTCA-CGGCCACCAGGGGGCGCCA	FOXA1-AP1-CTCF	0.799723	0.124398
	TGTTTGCTTTG-TGACTCA-CGGCCACCAGGGGGCGCCA	FOXA1-AP1-CTCF	1	0.0274549
	TGTTTGCTTTG-TGACTCA-CGGCCACCAGGGGGCGCCA	FOXA1-AP1-CTCF	1	0.000501247
	TGTTTGCTTTG-TGACTCA-GTGATGACGTGTCCCAT	FOXA1-AP1-XBP1	0.00390123	0.18101
	TGTTTGCTTTG-TGACTCA-GTGATGACGTGTCCCAT	FOXA1-AP1-XBP1	1	0.00892511
	TGTTTGCTTTG-TGACTCA-GTGATGACGTGTCCCAT	FOXA1-AP1-XBP1	0.031775	0.1582
	TGTTTGCTTTG-GGGGCAAAGGTCA-CAAAGGTCAGG	FOXA1-HNF4A-RXRA	1	0.0726366
	TGTTTGCTTTG-GGGGCAAAGGTCA-CAAAGGTCAGG	FOXA1-HNF4A-RXRA	1	0.0112273
	TGTTTGCTTTG-GGGGCAAAGGTCA-CAAAGGTCAGG	FOXA1-HNF4A-RXRA	1	0.0317059
	TGTTTGCTTTG-GGGGCAAAGGTCA-TGACGTCA	FOXA1-HNF4A-CREB1	2.69069e-06	0.183051
	TGTTTGCTTTG-GGGGCAAAGGTCA-TGACGTCA	FOXA1-HNF4A-CREB1	1	0.0697178
	TGTTTGCTTTG-GGGGCAAAGGTCA-TGACGTCA	FOXA1-HNF4A-CREB1	1	0
	TGTTTGCTTTG-GGGGCAAAGGTCA-CCCCCTGACCTTTGCCCCCTGCC	FOXA1-HNF4A-NR2F2	1	0.0259659
	TGTTTGCTTTG-GGGGCAAAGGTCA-CCCCCTGACCTTTGCCCCCTGCC	FOXA1-HNF4A-NR2F2	1	0.00617931
	TGTTTGCTTTG-GGGGCAAAGGTCA-CCCCCTGACCTTTGCCCCCTGCC	FOXA1-HNF4A-NR2F2	0.00736218	0.149785
	TGTTTGCTTTG-GGGGCAAAGGTCA-GGGGATCGCGTGCCAGCCC	FOXA1-HNF4A-AHR	0.682449	0.113868
	TGTTTGCTTTG-GGGGCAAAGGTCA-GGGGATCGCGTGCCAGCCC	FOXA1-HNF4A-AHR	1	0.010731
	TGTTTGCTTTG-GGGGCAAAGGTCA-GGGGATCGCGTGCCAGCCC	FOXA1-HNF4A-AHR	1	0.0333274
	TGTTTGCTTTG-GGGGCAAAGGTCA-AGTTAATGATTAACCAA	FOXA1-HNF4A-HNF1A	0.505748	0.127632
	TGTTTGCTTTG-GGGGCAAAGGTCA-AGTTAATGATTAACCAA	FOXA1-HNF4A-HNF1A	1	0.0135014
	TGTTTGCTTTG-GGGGCAAAGGTCA-AGTTAATGATTAACCAA	FOXA1-HNF4A-HNF1A	1	0.0430696
	TGTTTGCTTTG-GGGGCAAAGGTCA-GCGCTGTCCGTGGTGCTGA	FOXA1-HNF4A-REST	0.321314	0.17583
	TGTTTGCTTTG-GGGGCAAAGGTCA-GCGCTGTCCGTGGTGCTGA	FOXA1-HNF4A-REST	1	0.00679797
	TGTTTGCTTTG-GGGGCAAAGGTCA-GCGCTGTCCGTGGTGCTGA	FOXA1-HNF4A-REST	1	0.141814
	TGTTTGCTTTG-GGGGCAAAGGTCA-CCGGGTCATTGGGGTCAGG	FOXA1-HNF4A-PPARA	1	0.0393299
	TGTTTGCTTTG-GGGGCAAAGGTCA-CCGGGTCATTGGGGTCAGG	FOXA1-HNF4A-PPARA	1	0.108903
	TGTTTGCTTTG-GGGGCAAAGGTCA-CCGGGTCATTGGGGTCAGG	FOXA1-HNF4A-PPARA	0.000627725	0.24928
	TGTTTGCTTTG-GGGGCAAAGGTCA-CCCGGAAGTG	FOXA1-HNF4A-GABPA	1	0.084614
	TGTTTGCTTTG-GGGGCAAAGGTCA-CCCGGAAGTG	FOXA1-HNF4A-GABPA	0.747875	0.109524
	TGTTTGCTTTG-GGGGCAAAGGTCA-CCCGGAAGTG	FOXA1-HNF4A-GABPA	1	0.080471
	TGTTTGCTTTG-GGGGCAAAGGTCA-TGCCCCAAGGCA	FOXA1-HNF4A-TFAP2C	0.177528	0.107309
	TGTTTGCTTTG-GGGGCAAAGGTCA-TGCCCCAAGGCA	FOXA1-HNF4A-TFAP2C	1	0.024232
	TGTTTGCTTTG-GGGGCAAAGGTCA-TGCCCCAAGGCA	FOXA1-HNF4A-TFAP2C	1	0.0268113
	TGTTTGCTTTG-GGGGCAAAGGTCA-CGGCCACCAGGGGGCGCCA	FOXA1-HNF4A-CTCF	1	0.111651
	TGTTTGCTTTG-GGGGCAAAGGTCA-CGGCCACCAGGGGGCGCCA	FOXA1-HNF4A-CTCF	1	0.0696288
	TGTTTGCTTTG-GGGGCAAAGGTCA-CGGCCACCAGGGGGCGCCA	FOXA1-HNF4A-CTCF	1	0.0300598
	TGTTTGCTTTG-GGGGCAAAGGTCA-GTGATGACGTGTCCCAT	FOXA1-HNF4A-XBP1	0.127314	0.145754
	TGTTTGCTTTG-GGGGCAAAGGTCA-GTGATGACGTGTCCCAT	FOXA1-HNF4A-XBP1	1	0.0157135
	TGTTTGCTTTG-GGGGCAAAGGTCA-GTGATGACGTGTCCCAT	FOXA1-HNF4A-XBP1	1	0.0981281
	TGTTTGCTTTG-CAAAGGTCAGG-TGACGTCA	FOXA1-RXRA-CREB1	0.000143667	0.160138
	TGTTTGCTTTG-CAAAGGTCAGG-TGACGTCA	FOXA1-RXRA-CREB1	1	0.0319554
	TGTTTGCTTTG-CAAAGGTCAGG-TGACGTCA	FOXA1-RXRA-CREB1	1	6.93889e-18
	TGTTTGCTTTG-CAAAGGTCAGG-CCCCCTGACCTTTGCCCCCTGCC	FOXA1-RXRA-NR2F2	1	0.0811883
	TGTTTGCTTTG-CAAAGGTCAGG-CCCCCTGACCTTTGCCCCCTGCC	FOXA1-RXRA-NR2F2	1	0.105241
	TGTTTGCTTTG-CAAAGGTCAGG-CCCCCTGACCTTTGCCCCCTGCC	FOXA1-RXRA-NR2F2	0.000159042	0.229208
	TGTTTGCTTTG-CAAAGGTCAGG-GGGGATCGCGTGCCAGCCC	FOXA1-RXRA-AHR	1	0.107313
	TGTTTGCTTTG-CAAAGGTCAGG-GGGGATCGCGTGCCAGCCC	FOXA1-RXRA-AHR	1	0.0848172
	TGTTTGCTTTG-CAAAGGTCAGG-GGGGATCGCGTGCCAGCCC	FOXA1-RXRA-AHR	1	0.0222582
	TGTTTGCTTTG-CAAAGGTCAGG-AGTTAATGATTAACCAA	FOXA1-RXRA-HNF1A	0.70659	0.138737
	TGTTTGCTTTG-CAAAGGTCAGG-AGTTAATGATTAACCAA	FOXA1-RXRA-HNF1A	1	0.0178435
	TGTTTGCTTTG-CAAAGGTCAGG-AGTTAATGATTAACCAA	FOXA1-RXRA-HNF1A	1	0.0625733
	TGTTTGCTTTG-CAAAGGTCAGG-GCGCTGTCCGTGGTGCTGA	FOXA1-RXRA-REST	1	0.142624
	TGTTTGCTTTG-CAAAGGTCAGG-GCGCTGTCCGTGGTGCTGA	FOXA1-RXRA-REST	1	0.0378037
	TGTTTGCTTTG-CAAAGGTCAGG-GCGCTGTCCGTGGTGCTGA	FOXA1-RXRA-REST	1	0.154899
	TGTTTGCTTTG-CAAAGGTCAGG-CCGGGTCATTGGGGTCAGG	FOXA1-RXRA-PPARA	1	0.0578962
	TGTTTGCTTTG-CAAAGGTCAGG-CCGGGTCATTGGGGTCAGG	FOXA1-RXRA-PPARA	1	0.093882
	TGTTTGCTTTG-CAAAGGTCAGG-CCGGGTCATTGGGGTCAGG	FOXA1-RXRA-PPARA	0.00172145	0.228845
	TGTTTGCTTTG-CAAAGGTCAGG-CCCGGAAGTG	FOXA1-RXRA-GABPA	0.276049	0.15557
	TGTTTGCTTTG-CAAAGGTCAGG-CCCGGAAGTG	FOXA1-RXRA-GABPA	1	0.0580025
	TGTTTGCTTTG-CAAAGGTCAGG-CCCGGAAGTG	FOXA1-RXRA-GABPA	1	0.0716469
	TGTTTGCTTTG-CAAAGGTCAGG-TGCCCCAAGGCA	FOXA1-RXRA-TFAP2C	0.0196716	0.128569
	TGTTTGCTTTG-CAAAGGTCAGG-TGCCCCAAGGCA	FOXA1-RXRA-TFAP2C	1	0.00654743
	TGTTTGCTTTG-CAAAGGTCAGG-TGCCCCAAGGCA	FOXA1-RXRA-TFAP2C	1	0.00634469
	TGTTTGCTTTG-CAAAGGTCAGG-CGGCCACCAGGGGGCGCCA	FOXA1-RXRA-CTCF	1	0.118191
	TGTTTGCTTTG-CAAAGGTCAGG-CGGCCACCAGGGGGCGCCA	FOXA1-RXRA-CTCF	1	0.0429631
	TGTTTGCTTTG-CAAAGGTCAGG-CGGCCACCAGGGGGCGCCA	FOXA1-RXRA-CTCF	1	0.000728245
	TGTTTGCTTTG-CAAAGGTCAGG-GTGATGACGTGTCCCAT	FOXA1-RXRA-XBP1	0.112236	0.179454
	TGTTTGCTTTG-CAAAGGTCAGG-GTGATGACGTGTCCCAT	FOXA1-RXRA-XBP1	1	0.027855
	TGTTTGCTTTG-CAAAGGTCAGG-GTGATGACGTGTCCCAT	FOXA1-RXRA-XBP1	1	0.0429421
	TGTTTGCTTTG-TGACGTCA-CCCCCTGACCTTTGCCCCCTGCC	FOXA1-CREB1-NR2F2	0.018134	0.152462
	TGTTTGCTTTG-TGACGTCA-CCCCCTGACCTTTGCCCCCTGCC	FOXA1-CREB1-NR2F2	1	0
	TGTTTGCTTTG-TGACGTCA-CCCCCTGACCTTTGCCCCCTGCC	FOXA1-CREB1-NR2F2	1.98749e-19	0.353623
	TGTTTGCTTTG-TGACGTCA-GGGGATCGCGTGCCAGCCC	FOXA1-CREB1-AHR	2.78387e-06	0.214306
	TGTTTGCTTTG-TGACGTCA-GGGGATCGCGTGCCAGCCC	FOXA1-CREB1-AHR	1	0
	TGTTTGCTTTG-TGACGTCA-GGGGATCGCGTGCCAGCCC	FOXA1-CREB1-AHR	1	0.0829679
	TGTTTGCTTTG-TGACGTCA-AGTTAATGATTAACCAA	FOXA1-CREB1-HNF1A	1	0.072197
	TGTTTGCTTTG-TGACGTCA-AGTTAATGATTAACCAA	FOXA1-CREB1-HNF1A	1	0
	TGTTTGCTTTG-TGACGTCA-AGTTAATGATTAACCAA	FOXA1-CREB1-HNF1A	0.521073	0.101838
	TGTTTGCTTTG-TGACGTCA-GCGCTGTCCGTGGTGCTGA	FOXA1-CREB1-REST	6.78788e-06	0.296811
	TGTTTGCTTTG-TGACGTCA-GCGCTGTCCGTGGTGCTGA	FOXA1-CREB1-REST	1	0
	TGTTTGCTTTG-TGACGTCA-GCGCTGTCCGTGGTGCTGA	FOXA1-CREB1-REST	0.00355683	0.22731
	TGTTTGCTTTG-TGACGTCA-CCGGGTCATTGGGGTCAGG	FOXA1-CREB1-PPARA	1	0.0240567
	TGTTTGCTTTG-TGACGTCA-CCGGGTCATTGGGGTCAGG	FOXA1-CREB1-PPARA	1	0
	TGTTTGCTTTG-TGACGTCA-CCGGGTCATTGGGGTCAGG	FOXA1-CREB1-PPARA	1.48567e-10	0.300524
	TGTTTGCTTTG-TGACGTCA-CCCGGAAGTG	FOXA1-CREB1-GABPA	0.0209336	0.153183
	TGTTTGCTTTG-TGACGTCA-CCCGGAAGTG	FOXA1-CREB1-GABPA	1	0
	TGTTTGCTTTG-TGACGTCA-CCCGGAAGTG	FOXA1-CREB1-GABPA	1	0.0557617
	TGTTTGCTTTG-TGACGTCA-TGCCCCAAGGCA	FOXA1-CREB1-TFAP2C	0.00036293	0.119307
	TGTTTGCTTTG-TGACGTCA-TGCCCCAAGGCA	FOXA1-CREB1-TFAP2C	1	0
	TGTTTGCTTTG-TGACGTCA-TGCCCCAAGGCA	FOXA1-CREB1-TFAP2C	1	0.00676325
	TGTTTGCTTTG-TGACGTCA-CGGCCACCAGGGGGCGCCA	FOXA1-CREB1-CTCF	1.78498e-07	0.231161
	TGTTTGCTTTG-TGACGTCA-CGGCCACCAGGGGGCGCCA	FOXA1-CREB1-CTCF	1	2.77556e-17
	TGTTTGCTTTG-TGACGTCA-CGGCCACCAGGGGGCGCCA	FOXA1-CREB1-CTCF	1	0.071944
	TGTTTGCTTTG-TGACGTCA-GTGATGACGTGTCCCAT	FOXA1-CREB1-XBP1	0.421324	0.10592
	TGTTTGCTTTG-TGACGTCA-GTGATGACGTGTCCCAT	FOXA1-CREB1-XBP1	1	2.77556e-17
	TGTTTGCTTTG-TGACGTCA-GTGATGACGTGTCCCAT	FOXA1-CREB1-XBP1	0.0274207	0.1379
	TGTTTGCTTTG-CCCCCTGACCTTTGCCCCCTGCC-GGGGATCGCGTGCCAGCCC	FOXA1-NR2F2-AHR	1	0.00545958
	TGTTTGCTTTG-CCCCCTGACCTTTGCCCCCTGCC-GGGGATCGCGTGCCAGCCC	FOXA1-NR2F2-AHR	1.00483e-05	0.269884
	TGTTTGCTTTG-CCCCCTGACCTTTGCCCCCTGCC-GGGGATCGCGTGCCAGCCC	FOXA1-NR2F2-AHR	1	0.00398224
	TGTTTGCTTTG-CCCCCTGACCTTTGCCCCCTGCC-AGTTAATGATTAACCAA	FOXA1-NR2F2-HNF1A	1	0.144942
	TGTTTGCTTTG-CCCCCTGACCTTTGCCCCCTGCC-AGTTAATGATTAACCAA	FOXA1-NR2F2-HNF1A	1	0.0505019
	TGTTTGCTTTG-CCCCCTGACCTTTGCCCCCTGCC-AGTTAATGATTAACCAA	FOXA1-NR2F2-HNF1A	1	0.0537918
	TGTTTGCTTTG-CCCCCTGACCTTTGCCCCCTGCC-GCGCTGTCCGTGGTGCTGA	FOXA1-NR2F2-REST	1	0.138753
	TGTTTGCTTTG-CCCCCTGACCTTTGCCCCCTGCC-GCGCTGTCCGTGGTGCTGA	FOXA1-NR2F2-REST	7.22493e-14	0.67037
	TGTTTGCTTTG-CCCCCTGACCTTTGCCCCCTGCC-GCGCTGTCCGTGGTGCTGA	FOXA1-NR2F2-REST	1	0.134455
	TGTTTGCTTTG-CCCCCTGACCTTTGCCCCCTGCC-CCGGGTCATTGGGGTCAGG	FOXA1-NR2F2-PPARA	1	0.0721467
	TGTTTGCTTTG-CCCCCTGACCTTTGCCCCCTGCC-CCGGGTCATTGGGGTCAGG	FOXA1-NR2F2-PPARA	0.349493	0.190331
	TGTTTGCTTTG-CCCCCTGACCTTTGCCCCCTGCC-CCGGGTCATTGGGGTCAGG	FOXA1-NR2F2-PPARA	1	0.162913
	TGTTTGCTTTG-CCCCCTGACCTTTGCCCCCTGCC-CCCGGAAGTG	FOXA1-NR2F2-GABPA	1	0.193735
	TGTTTGCTTTG-CCCCCTGACCTTTGCCCCCTGCC-CCCGGAAGTG	FOXA1-NR2F2-GABPA	0.0142444	0.334169
	TGTTTGCTTTG-CCCCCTGACCTTTGCCCCCTGCC-CCCGGAAGTG	FOXA1-NR2F2-GABPA	1	0.0068571
	TGTTTGCTTTG-CCCCCTGACCTTTGCCCCCTGCC-TGCCCCAAGGCA	FOXA1-NR2F2-TFAP2C	1	0.105198
	TGTTTGCTTTG-CCCCCTGACCTTTGCCCCCTGCC-TGCCCCAAGGCA	FOXA1-NR2F2-TFAP2C	0.00321021	0.176549
	TGTTTGCTTTG-CCCCCTGACCTTTGCCCCCTGCC-TGCCCCAAGGCA	FOXA1-NR2F2-TFAP2C	1	0.0114027
	TGTTTGCTTTG-CCCCCTGACCTTTGCCCCCTGCC-CGGCCACCAGGGGGCGCCA	FOXA1-NR2F2-CTCF	1	0.0495213
	TGTTTGCTTTG-CCCCCTGACCTTTGCCCCCTGCC-CGGCCACCAGGGGGCGCCA	FOXA1-NR2F2-CTCF	0.000291791	0.244867
	TGTTTGCTTTG-CCCCCTGACCTTTGCCCCCTGCC-CGGCCACCAGGGGGCGCCA	FOXA1-NR2F2-CTCF	1	0.124579
	TGTTTGCTTTG-CCCCCTGACCTTTGCCCCCTGCC-GTGATGACGTGTCCCAT	FOXA1-NR2F2-XBP1	1	0.0891769
	TGTTTGCTTTG-CCCCCTGACCTTTGCCCCCTGCC-GTGATGACGTGTCCCAT	FOXA1-NR2F2-XBP1	0.000581009	0.290926
	TGTTTGCTTTG-CCCCCTGACCTTTGCCCCCTGCC-GTGATGACGTGTCCCAT	FOXA1-NR2F2-XBP1	1	0.0760767
	TGTTTGCTTTG-GGGGATCGCGTGCCAGCCC-AGTTAATGATTAACCAA	FOXA1-AHR-HNF1A	1	0.0704345
	TGTTTGCTTTG-GGGGATCGCGTGCCAGCCC-AGTTAATGATTAACCAA	FOXA1-AHR-HNF1A	1	0.0399503
	TGTTTGCTTTG-GGGGATCGCGTGCCAGCCC-AGTTAATGATTAACCAA	FOXA1-AHR-HNF1A	1	0.00603905
	TGTTTGCTTTG-GGGGATCGCGTGCCAGCCC-GCGCTGTCCGTGGTGCTGA	FOXA1-AHR-REST	1	0.106734
	TGTTTGCTTTG-GGGGATCGCGTGCCAGCCC-GCGCTGTCCGTGGTGCTGA	FOXA1-AHR-REST	1	0.0120893
	TGTTTGCTTTG-GGGGATCGCGTGCCAGCCC-GCGCTGTCCGTGGTGCTGA	FOXA1-AHR-REST	0.114738	0.207351
	TGTTTGCTTTG-GGGGATCGCGTGCCAGCCC-CCGGGTCATTGGGGTCAGG	FOXA1-AHR-PPARA	1	0.0586662
	TGTTTGCTTTG-GGGGATCGCGTGCCAGCCC-CCGGGTCATTGGGGTCAGG	FOXA1-AHR-PPARA	1	0.0456901
	TGTTTGCTTTG-GGGGATCGCGTGCCAGCCC-CCGGGTCATTGGGGTCAGG	FOXA1-AHR-PPARA	3.22983e-05	0.276582
	TGTTTGCTTTG-GGGGATCGCGTGCCAGCCC-CCCGGAAGTG	FOXA1-AHR-GABPA	1	0.0742161
	TGTTTGCTTTG-GGGGATCGCGTGCCAGCCC-CCCGGAAGTG	FOXA1-AHR-GABPA	1	0.00132699
	TGTTTGCTTTG-GGGGATCGCGTGCCAGCCC-CCCGGAAGTG	FOXA1-AHR-GABPA	1	0.110802
	TGTTTGCTTTG-GGGGATCGCGTGCCAGCCC-TGCCCCAAGGCA	FOXA1-AHR-TFAP2C	0.605953	0.0902009
	TGTTTGCTTTG-GGGGATCGCGTGCCAGCCC-TGCCCCAAGGCA	FOXA1-AHR-TFAP2C	1	0.039919
	TGTTTGCTTTG-GGGGATCGCGTGCCAGCCC-TGCCCCAAGGCA	FOXA1-AHR-TFAP2C	1	0.0520955
	TGTTTGCTTTG-GGGGATCGCGTGCCAGCCC-CGGCCACCAGGGGGCGCCA	FOXA1-AHR-CTCF	1	0.0805862
	TGTTTGCTTTG-GGGGATCGCGTGCCAGCCC-CGGCCACCAGGGGGCGCCA	FOXA1-AHR-CTCF	1	0.0637874
	TGTTTGCTTTG-GGGGATCGCGTGCCAGCCC-CGGCCACCAGGGGGCGCCA	FOXA1-AHR-CTCF	1	0.0152964
	TGTTTGCTTTG-GGGGATCGCGTGCCAGCCC-GTGATGACGTGTCCCAT	FOXA1-AHR-XBP1	1	0.109292
	TGTTTGCTTTG-GGGGATCGCGTGCCAGCCC-GTGATGACGTGTCCCAT	FOXA1-AHR-XBP1	1	0.00321104
	TGTTTGCTTTG-GGGGATCGCGTGCCAGCCC-GTGATGACGTGTCCCAT	FOXA1-AHR-XBP1	0.219758	0.148203
	TGTTTGCTTTG-AGTTAATGATTAACCAA-GCGCTGTCCGTGGTGCTGA	FOXA1-HNF1A-REST	1	0.134053
	TGTTTGCTTTG-AGTTAATGATTAACCAA-GCGCTGTCCGTGGTGCTGA	FOXA1-HNF1A-REST	1	0.0239892
	TGTTTGCTTTG-AGTTAATGATTAACCAA-GCGCTGTCCGTGGTGCTGA	FOXA1-HNF1A-REST	0.742218	0.14329
	TGTTTGCTTTG-AGTTAATGATTAACCAA-CCGGGTCATTGGGGTCAGG	FOXA1-HNF1A-PPARA	1	0.0212259
	TGTTTGCTTTG-AGTTAATGATTAACCAA-CCGGGTCATTGGGGTCAGG	FOXA1-HNF1A-PPARA	1	0.0771218
	TGTTTGCTTTG-AGTTAATGATTAACCAA-CCGGGTCATTGGGGTCAGG	FOXA1-HNF1A-PPARA	0.00368811	0.229185
	TGTTTGCTTTG-AGTTAATGATTAACCAA-CCCGGAAGTG	FOXA1-HNF1A-GABPA	0.892933	0.0920146
	TGTTTGCTTTG-AGTTAATGATTAACCAA-CCCGGAAGTG	FOXA1-HNF1A-GABPA	1	0.0501441
	TGTTTGCTTTG-AGTTAATGATTAACCAA-CCCGGAAGTG	FOXA1-HNF1A-GABPA	0.258174	0.107888
	TGTTTGCTTTG-AGTTAATGATTAACCAA-TGCCCCAAGGCA	FOXA1-HNF1A-TFAP2C	1	0.0716627
	TGTTTGCTTTG-AGTTAATGATTAACCAA-TGCCCCAAGGCA	FOXA1-HNF1A-TFAP2C	1	0.0152455
	TGTTTGCTTTG-AGTTAATGATTAACCAA-TGCCCCAAGGCA	FOXA1-HNF1A-TFAP2C	1	0.0412144
	TGTTTGCTTTG-AGTTAATGATTAACCAA-CGGCCACCAGGGGGCGCCA	FOXA1-HNF1A-CTCF	0.285703	0.101402
	TGTTTGCTTTG-AGTTAATGATTAACCAA-CGGCCACCAGGGGGCGCCA	FOXA1-HNF1A-CTCF	1	0.0109478
	TGTTTGCTTTG-AGTTAATGATTAACCAA-CGGCCACCAGGGGGCGCCA	FOXA1-HNF1A-CTCF	1	0.0137446
	TGTTTGCTTTG-AGTTAATGATTAACCAA-GTGATGACGTGTCCCAT	FOXA1-HNF1A-XBP1	0.0409814	0.135427
	TGTTTGCTTTG-AGTTAATGATTAACCAA-GTGATGACGTGTCCCAT	FOXA1-HNF1A-XBP1	1	0.0480496
	TGTTTGCTTTG-AGTTAATGATTAACCAA-GTGATGACGTGTCCCAT	FOXA1-HNF1A-XBP1	1	0.0667373
	TGTTTGCTTTG-GCGCTGTCCGTGGTGCTGA-CCGGGTCATTGGGGTCAGG	FOXA1-REST-PPARA	1	0.0810265
	TGTTTGCTTTG-GCGCTGTCCGTGGTGCTGA-CCGGGTCATTGGGGTCAGG	FOXA1-REST-PPARA	1	0.171733
	TGTTTGCTTTG-GCGCTGTCCGTGGTGCTGA-CCGGGTCATTGGGGTCAGG	FOXA1-REST-PPARA	0.00195623	0.312066
	TGTTTGCTTTG-GCGCTGTCCGTGGTGCTGA-CCCGGAAGTG	FOXA1-REST-GABPA	1	0.140213
	TGTTTGCTTTG-GCGCTGTCCGTGGTGCTGA-CCCGGAAGTG	FOXA1-REST-GABPA	1	0.126163
	TGTTTGCTTTG-GCGCTGTCCGTGGTGCTGA-CCCGGAAGTG	FOXA1-REST-GABPA	1	0.0471316
	TGTTTGCTTTG-GCGCTGTCCGTGGTGCTGA-TGCCCCAAGGCA	FOXA1-REST-TFAP2C	1	0.0881925
	TGTTTGCTTTG-GCGCTGTCCGTGGTGCTGA-TGCCCCAAGGCA	FOXA1-REST-TFAP2C	0.607143	0.177379
	TGTTTGCTTTG-GCGCTGTCCGTGGTGCTGA-TGCCCCAAGGCA	FOXA1-REST-TFAP2C	1	0.0721633
	TGTTTGCTTTG-GCGCTGTCCGTGGTGCTGA-CGGCCACCAGGGGGCGCCA	FOXA1-REST-CTCF	1	0.129342
	TGTTTGCTTTG-GCGCTGTCCGTGGTGCTGA-CGGCCACCAGGGGGCGCCA	FOXA1-REST-CTCF	1	0.0820198
	TGTTTGCTTTG-GCGCTGTCCGTGGTGCTGA-CGGCCACCAGGGGGCGCCA	FOXA1-REST-CTCF	1	0.0110731
	TGTTTGCTTTG-GCGCTGTCCGTGGTGCTGA-GTGATGACGTGTCCCAT	FOXA1-REST-XBP1	1	0.128865
	TGTTTGCTTTG-GCGCTGTCCGTGGTGCTGA-GTGATGACGTGTCCCAT	FOXA1-REST-XBP1	1	0.077429
	TGTTTGCTTTG-GCGCTGTCCGTGGTGCTGA-GTGATGACGTGTCCCAT	FOXA1-REST-XBP1	1	0.083352
	TGTTTGCTTTG-CCGGGTCATTGGGGTCAGG-CCCGGAAGTG	FOXA1-PPARA-GABPA	1	0.0511435
	TGTTTGCTTTG-CCGGGTCATTGGGGTCAGG-CCCGGAAGTG	FOXA1-PPARA-GABPA	0.0274485	0.225528
	TGTTTGCTTTG-CCGGGTCATTGGGGTCAGG-CCCGGAAGTG	FOXA1-PPARA-GABPA	1	0.0951576
	TGTTTGCTTTG-CCGGGTCATTGGGGTCAGG-TGCCCCAAGGCA	FOXA1-PPARA-TFAP2C	1	0.0398656
	TGTTTGCTTTG-CCGGGTCATTGGGGTCAGG-TGCCCCAAGGCA	FOXA1-PPARA-TFAP2C	0.0246769	0.199348
	TGTTTGCTTTG-CCGGGTCATTGGGGTCAGG-TGCCCCAAGGCA	FOXA1-PPARA-TFAP2C	1	0.0387981
	TGTTTGCTTTG-CCGGGTCATTGGGGTCAGG-CGGCCACCAGGGGGCGCCA	FOXA1-PPARA-CTCF	1	0.0213432
	TGTTTGCTTTG-CCGGGTCATTGGGGTCAGG-CGGCCACCAGGGGGCGCCA	FOXA1-PPARA-CTCF	0.00162827	0.267964
	TGTTTGCTTTG-CCGGGTCATTGGGGTCAGG-CGGCCACCAGGGGGCGCCA	FOXA1-PPARA-CTCF	1	0.0548052
	TGTTTGCTTTG-CCGGGTCATTGGGGTCAGG-GTGATGACGTGTCCCAT	FOXA1-PPARA-XBP1	1	0.100022
	TGTTTGCTTTG-CCGGGTCATTGGGGTCAGG-GTGATGACGTGTCCCAT	FOXA1-PPARA-XBP1	0.000486967	0.290334
	TGTTTGCTTTG-CCGGGTCATTGGGGTCAGG-GTGATGACGTGTCCCAT	FOXA1-PPARA-XBP1	1	0.0734197
	TGTTTGCTTTG-CCCGGAAGTG-TGCCCCAAGGCA	FOXA1-GABPA-TFAP2C	0.0236874	0.157478
	TGTTTGCTTTG-CCCGGAAGTG-TGCCCCAAGGCA	FOXA1-GABPA-TFAP2C	0.781873	0.110917
	TGTTTGCTTTG-CCCGGAAGTG-TGCCCCAAGGCA	FOXA1-GABPA-TFAP2C	1	0.00251939
	TGTTTGCTTTG-CCCGGAAGTG-CGGCCACCAGGGGGCGCCA	FOXA1-GABPA-CTCF	1	0.0610932
	TGTTTGCTTTG-CCCGGAAGTG-CGGCCACCAGGGGGCGCCA	FOXA1-GABPA-CTCF	1	0.0184128
	TGTTTGCTTTG-CCCGGAAGTG-CGGCCACCAGGGGGCGCCA	FOXA1-GABPA-CTCF	1	0.0344128
	TGTTTGCTTTG-CCCGGAAGTG-GTGATGACGTGTCCCAT	FOXA1-GABPA-XBP1	0.0325581	0.180817
	TGTTTGCTTTG-CCCGGAAGTG-GTGATGACGTGTCCCAT	FOXA1-GABPA-XBP1	1	0.0555737
	TGTTTGCTTTG-CCCGGAAGTG-GTGATGACGTGTCCCAT	FOXA1-GABPA-XBP1	1	0.103814
	TGTTTGCTTTG-TGCCCCAAGGCA-CGGCCACCAGGGGGCGCCA	FOXA1-TFAP2C-CTCF	1	0.102974
	TGTTTGCTTTG-TGCCCCAAGGCA-CGGCCACCAGGGGGCGCCA	FOXA1-TFAP2C-CTCF	1	0.0425855
	TGTTTGCTTTG-TGCCCCAAGGCA-CGGCCACCAGGGGGCGCCA	FOXA1-TFAP2C-CTCF	1	0.0293233
	TGTTTGCTTTG-TGCCCCAAGGCA-GTGATGACGTGTCCCAT	FOXA1-TFAP2C-XBP1	1	0.123298
	TGTTTGCTTTG-TGCCCCAAGGCA-GTGATGACGTGTCCCAT	FOXA1-TFAP2C-XBP1	1	0.0397691
	TGTTTGCTTTG-TGCCCCAAGGCA-GTGATGACGTGTCCCAT	FOXA1-TFAP2C-XBP1	1	0.0926884
	TGTTTGCTTTG-CGGCCACCAGGGGGCGCCA-GTGATGACGTGTCCCAT	FOXA1-CTCF-XBP1	1	0.140784
	TGTTTGCTTTG-CGGCCACCAGGGGGCGCCA-GTGATGACGTGTCCCAT	FOXA1-CTCF-XBP1	1	0.0553045
	TGTTTGCTTTG-CGGCCACCAGGGGGCGCCA-GTGATGACGTGTCCCAT	FOXA1-CTCF-XBP1	1	0.111156
	GTTGCACAATA-CAAGATGGCGGC-CCCCGCCCCC	CEBPA-YY1-SP1	1	0.0464011
	GTTGCACAATA-CAAGATGGCGGC-CCCCGCCCCC	CEBPA-YY1-SP1	1	0.0534267
	GTTGCACAATA-CAAGATGGCGGC-CCCCGCCCCC	CEBPA-YY1-SP1	2.08806e-06	0.214632
	GTTGCACAATA-CAAGATGGCGGC-CAAAATCAATAA	CEBPA-YY1-ONECUT1	1	0.057417
	GTTGCACAATA-CAAGATGGCGGC-CAAAATCAATAA	CEBPA-YY1-ONECUT1	1	0.0962354
	GTTGCACAATA-CAAGATGGCGGC-CAAAATCAATAA	CEBPA-YY1-ONECUT1	0.0230106	0.156333
	GTTGCACAATA-CAAGATGGCGGC-TGACTCA	CEBPA-YY1-AP1	1	0.0709107
	GTTGCACAATA-CAAGATGGCGGC-TGACTCA	CEBPA-YY1-AP1	1	0.0565791
	GTTGCACAATA-CAAGATGGCGGC-TGACTCA	CEBPA-YY1-AP1	1	0.0944307
	GTTGCACAATA-CAAGATGGCGGC-GGGGCAAAGGTCA	CEBPA-YY1-HNF4A	1	0.0349348
	GTTGCACAATA-CAAGATGGCGGC-GGGGCAAAGGTCA	CEBPA-YY1-HNF4A	1	0.0110472
	GTTGCACAATA-CAAGATGGCGGC-GGGGCAAAGGTCA	CEBPA-YY1-HNF4A	1	0.00216488
	GTTGCACAATA-CAAGATGGCGGC-CAAAGGTCAGG	CEBPA-YY1-RXRA	1	0.00659887
	GTTGCACAATA-CAAGATGGCGGC-CAAAGGTCAGG	CEBPA-YY1-RXRA	1	0.0404372
	GTTGCACAATA-CAAGATGGCGGC-CAAAGGTCAGG	CEBPA-YY1-RXRA	1	0.030622
	GTTGCACAATA-CAAGATGGCGGC-TGACGTCA	CEBPA-YY1-CREB1	1	0.00119124
	GTTGCACAATA-CAAGATGGCGGC-TGACGTCA	CEBPA-YY1-CREB1	1	0.0501257
	GTTGCACAATA-CAAGATGGCGGC-TGACGTCA	CEBPA-YY1-CREB1	1	0
	GTTGCACAATA-CAAGATGGCGGC-CCCCCTGACCTTTGCCCCCTGCC	CEBPA-YY1-NR2F2	1	0.101157
	GTTGCACAATA-CAAGATGGCGGC-CCCCCTGACCTTTGCCCCCTGCC	CEBPA-YY1-NR2F2	1	0.0444718
	GTTGCACAATA-CAAGATGGCGGC-CCCCCTGACCTTTGCCCCCTGCC	CEBPA-YY1-NR2F2	0.176019	0.199148
	GTTGCACAATA-CAAGATGGCGGC-GGGGATCGCGTGCCAGCCC	CEBPA-YY1-AHR	1	0.00767052
	GTTGCACAATA-CAAGATGGCGGC-GGGGATCGCGTGCCAGCCC	CEBPA-YY1-AHR	1	0.0555718
	GTTGCACAATA-CAAGATGGCGGC-GGGGATCGCGTGCCAGCCC	CEBPA-YY1-AHR	1	0.0018067
	GTTGCACAATA-CAAGATGGCGGC-AGTTAATGATTAACCAA	CEBPA-YY1-HNF1A	1	0.0225859
	GTTGCACAATA-CAAGATGGCGGC-AGTTAATGATTAACCAA	CEBPA-YY1-HNF1A	0.214685	0.118687
	GTTGCACAATA-CAAGATGGCGGC-AGTTAATGATTAACCAA	CEBPA-YY1-HNF1A	1	0.0451835
	GTTGCACAATA-CAAGATGGCGGC-GCGCTGTCCGTGGTGCTGA	CEBPA-YY1-REST	1	0.0155181
	GTTGCACAATA-CAAGATGGCGGC-GCGCTGTCCGTGGTGCTGA	CEBPA-YY1-REST	1	0.0406657
	GTTGCACAATA-CAAGATGGCGGC-GCGCTGTCCGTGGTGCTGA	CEBPA-YY1-REST	1	0.150894
	GTTGCACAATA-CAAGATGGCGGC-CCGGGTCATTGGGGTCAGG	CEBPA-YY1-PPARA	1	0.0459996
	GTTGCACAATA-CAAGATGGCGGC-CCGGGTCATTGGGGTCAGG	CEBPA-YY1-PPARA	1	0.0276858
	GTTGCACAATA-CAAGATGGCGGC-CCGGGTCATTGGGGTCAGG	CEBPA-YY1-PPARA	0.0151986	0.192774
	GTTGCACAATA-CAAGATGGCGGC-CCCGGAAGTG	CEBPA-YY1-GABPA	1	0.0379674
	GTTGCACAATA-CAAGATGGCGGC-CCCGGAAGTG	CEBPA-YY1-GABPA	1	0.0911414
	GTTGCACAATA-CAAGATGGCGGC-CCCGGAAGTG	CEBPA-YY1-GABPA	1	0.00998045
	GTTGCACAATA-CAAGATGGCGGC-TGCCCCAAGGCA	CEBPA-YY1-TFAP2C	1	0.0297762
	GTTGCACAATA-CAAGATGGCGGC-TGCCCCAAGGCA	CEBPA-YY1-TFAP2C	1	0.040571
	GTTGCACAATA-CAAGATGGCGGC-TGCCCCAAGGCA	CEBPA-YY1-TFAP2C	1	0.0132535
	GTTGCACAATA-CAAGATGGCGGC-CGGCCACCAGGGGGCGCCA	CEBPA-YY1-CTCF	1	0.0031364
	GTTGCACAATA-CAAGATGGCGGC-CGGCCACCAGGGGGCGCCA	CEBPA-YY1-CTCF	1	0.0365183
	GTTGCACAATA-CAAGATGGCGGC-CGGCCACCAGGGGGCGCCA	CEBPA-YY1-CTCF	1	0.0833462
	GTTGCACAATA-CAAGATGGCGGC-GTGATGACGTGTCCCAT	CEBPA-YY1-XBP1	1	0.0425431
	GTTGCACAATA-CAAGATGGCGGC-GTGATGACGTGTCCCAT	CEBPA-YY1-XBP1	1	0.0424913
	GTTGCACAATA-CAAGATGGCGGC-GTGATGACGTGTCCCAT	CEBPA-YY1-XBP1	1	0.0820376
	GTTGCACAATA-CCCCGCCCCC-CAAAATCAATAA	CEBPA-SP1-ONECUT1	1	0.00235127
	GTTGCACAATA-CCCCGCCCCC-CAAAATCAATAA	CEBPA-SP1-ONECUT1	1	0.0616584
	GTTGCACAATA-CCCCGCCCCC-CAAAATCAATAA	CEBPA-SP1-ONECUT1	1	0.0445125
	GTTGCACAATA-CCCCGCCCCC-TGACTCA	CEBPA-SP1-AP1	1	0.0788581
	GTTGCACAATA-CCCCGCCCCC-TGACTCA	CEBPA-SP1-AP1	0.299858	0.112981
	GTTGCACAATA-CCCCGCCCCC-TGACTCA	CEBPA-SP1-AP1	1	0.0778894
	GTTGCACAATA-CCCCGCCCCC-GGGGCAAAGGTCA	CEBPA-SP1-HNF4A	1	0.0198571
	GTTGCACAATA-CCCCGCCCCC-GGGGCAAAGGTCA	CEBPA-SP1-HNF4A	0.0923069	0.108791
	GTTGCACAATA-CCCCGCCCCC-GGGGCAAAGGTCA	CEBPA-SP1-HNF4A	1	0.0478299
	GTTGCACAATA-CCCCGCCCCC-CAAAGGTCAGG	CEBPA-SP1-RXRA	1	0.00015693
	GTTGCACAATA-CCCCGCCCCC-CAAAGGTCAGG	CEBPA-SP1-RXRA	0.020146	0.182992
	GTTGCACAATA-CCCCGCCCCC-CAAAGGTCAGG	CEBPA-SP1-RXRA	1	0.0149063
	GTTGCACAATA-CCCCGCCCCC-TGACGTCA	CEBPA-SP1-CREB1	1	0.0283907
	GTTGCACAATA-CCCCGCCCCC-TGACGTCA	CEBPA-SP1-CREB1	7.87254e-12	0.301644
	GTTGCACAATA-CCCCGCCCCC-TGACGTCA	CEBPA-SP1-CREB1	1	1.04083e-17
	GTTGCACAATA-CCCCGCCCCC-CCCCCTGACCTTTGCCCCCTGCC	CEBPA-SP1-NR2F2	1	0.0250837
	GTTGCACAATA-CCCCGCCCCC-CCCCCTGACCTTTGCCCCCTGCC	CEBPA-SP1-NR2F2	1	0.0225063
	GTTGCACAATA-CCCCGCCCCC-CCCCCTGACCTTTGCCCCCTGCC	CEBPA-SP1-NR2F2	1	0.0350557
	GTTGCACAATA-CCCCGCCCCC-GGGGATCGCGTGCCAGCCC	CEBPA-SP1-AHR	1	0.0560236
	GTTGCACAATA-CCCCGCCCCC-GGGGATCGCGTGCCAGCCC	CEBPA-SP1-AHR	0.000210629	0.168294
	GTTGCACAATA-CCCCGCCCCC-GGGGATCGCGTGCCAGCCC	CEBPA-SP1-AHR	1	0.00575374
	GTTGCACAATA-CCCCGCCCCC-AGTTAATGATTAACCAA	CEBPA-SP1-HNF1A	1	0.0245172
	GTTGCACAATA-CCCCGCCCCC-AGTTAATGATTAACCAA	CEBPA-SP1-HNF1A	0.127647	0.109043
	GTTGCACAATA-CCCCGCCCCC-AGTTAATGATTAACCAA	CEBPA-SP1-HNF1A	1	0.0698223
	GTTGCACAATA-CCCCGCCCCC-GCGCTGTCCGTGGTGCTGA	CEBPA-SP1-REST	1	0.00895887
	GTTGCACAATA-CCCCGCCCCC-GCGCTGTCCGTGGTGCTGA	CEBPA-SP1-REST	0.00594696	0.253526
	GTTGCACAATA-CCCCGCCCCC-GCGCTGTCCGTGGTGCTGA	CEBPA-SP1-REST	1	0.140301
	GTTGCACAATA-CCCCGCCCCC-CCGGGTCATTGGGGTCAGG	CEBPA-SP1-PPARA	1	0.0335989
	GTTGCACAATA-CCCCGCCCCC-CCGGGTCATTGGGGTCAGG	CEBPA-SP1-PPARA	0.132285	0.142969
	GTTGCACAATA-CCCCGCCCCC-CCGGGTCATTGGGGTCAGG	CEBPA-SP1-PPARA	0.424298	0.126123
	GTTGCACAATA-CCCCGCCCCC-CCCGGAAGTG	CEBPA-SP1-GABPA	1	0.0247587
	GTTGCACAATA-CCCCGCCCCC-CCCGGAAGTG	CEBPA-SP1-GABPA	0.066931	0.170523
	GTTGCACAATA-CCCCGCCCCC-CCCGGAAGTG	CEBPA-SP1-GABPA	1	0.0272997
	GTTGCACAATA-CCCCGCCCCC-TGCCCCAAGGCA	CEBPA-SP1-TFAP2C	1	0.00915375
	GTTGCACAATA-CCCCGCCCCC-TGCCCCAAGGCA	CEBPA-SP1-TFAP2C	0.159274	0.144707
	GTTGCACAATA-CCCCGCCCCC-TGCCCCAAGGCA	CEBPA-SP1-TFAP2C	1	0.00230908
	GTTGCACAATA-CCCCGCCCCC-CGGCCACCAGGGGGCGCCA	CEBPA-SP1-CTCF	1	0.0485893
	GTTGCACAATA-CCCCGCCCCC-CGGCCACCAGGGGGCGCCA	CEBPA-SP1-CTCF	0.000117935	0.22454
	GTTGCACAATA-CCCCGCCCCC-CGGCCACCAGGGGGCGCCA	CEBPA-SP1-CTCF	1	0.0537371
	GTTGCACAATA-CCCCGCCCCC-GTGATGACGTGTCCCAT	CEBPA-SP1-XBP1	1	0.0192364
	GTTGCACAATA-CCCCGCCCCC-GTGATGACGTGTCCCAT	CEBPA-SP1-XBP1	1.11373e-05	0.240517
	GTTGCACAATA-CCCCGCCCCC-GTGATGACGTGTCCCAT	CEBPA-SP1-XBP1	1	0.0909031
	GTTGCACAATA-CAAAATCAATAA-TGACTCA	CEBPA-ONECUT1-AP1	0.433086	0.126748
	GTTGCACAATA-CAAAATCAATAA-TGACTCA	CEBPA-ONECUT1-AP1	0.00492243	0.183619
	GTTGCACAATA-CAAAATCAATAA-TGACTCA	CEBPA-ONECUT1-AP1	1	0.0121653
	GTTGCACAATA-CAAAATCAATAA-GGGGCAAAGGTCA	CEBPA-ONECUT1-HNF4A	1	0.0274057
	GTTGCACAATA-CAAAATCAATAA-GGGGCAAAGGTCA	CEBPA-ONECUT1-HNF4A	0.137893	0.104427
	GTTGCACAATA-CAAAATCAATAA-GGGGCAAAGGTCA	CEBPA-ONECUT1-HNF4A	1	0.0544607
	GTTGCACAATA-CAAAATCAATAA-CAAAGGTCAGG	CEBPA-ONECUT1-RXRA	1	0.0200256
	GTTGCACAATA-CAAAATCAATAA-CAAAGGTCAGG	CEBPA-ONECUT1-RXRA	1	0.0890531
	GTTGCACAATA-CAAAATCAATAA-CAAAGGTCAGG	CEBPA-ONECUT1-RXRA	1	0.0429304
	GTTGCACAATA-CAAAATCAATAA-TGACGTCA	CEBPA-ONECUT1-CREB1	1	0.0379708
	GTTGCACAATA-CAAAATCAATAA-TGACGTCA	CEBPA-ONECUT1-CREB1	3.86549e-07	0.158093
	GTTGCACAATA-CAAAATCAATAA-TGACGTCA	CEBPA-ONECUT1-CREB1	1	0
	GTTGCACAATA-CAAAATCAATAA-CCCCCTGACCTTTGCCCCCTGCC	CEBPA-ONECUT1-NR2F2	1	0.0382909
	GTTGCACAATA-CAAAATCAATAA-CCCCCTGACCTTTGCCCCCTGCC	CEBPA-ONECUT1-NR2F2	1	0.115568
	GTTGCACAATA-CAAAATCAATAA-CCCCCTGACCTTTGCCCCCTGCC	CEBPA-ONECUT1-NR2F2	1	0.00782254
	GTTGCACAATA-CAAAATCAATAA-GGGGATCGCGTGCCAGCCC	CEBPA-ONECUT1-AHR	1	0.0071777
	GTTGCACAATA-CAAAATCAATAA-GGGGATCGCGTGCCAGCCC	CEBPA-ONECUT1-AHR	0.0561754	0.0943003
	GTTGCACAATA-CAAAATCAATAA-GGGGATCGCGTGCCAGCCC	CEBPA-ONECUT1-AHR	1	0.0268019
	GTTGCACAATA-CAAAATCAATAA-AGTTAATGATTAACCAA	CEBPA-ONECUT1-HNF1A	1	0.0205865
	GTTGCACAATA-CAAAATCAATAA-AGTTAATGATTAACCAA	CEBPA-ONECUT1-HNF1A	1	0.0927181
	GTTGCACAATA-CAAAATCAATAA-AGTTAATGATTAACCAA	CEBPA-ONECUT1-HNF1A	1	0.0488256
	GTTGCACAATA-CAAAATCAATAA-GCGCTGTCCGTGGTGCTGA	CEBPA-ONECUT1-REST	1	0.0158785
	GTTGCACAATA-CAAAATCAATAA-GCGCTGTCCGTGGTGCTGA	CEBPA-ONECUT1-REST	1	0.121335
	GTTGCACAATA-CAAAATCAATAA-GCGCTGTCCGTGGTGCTGA	CEBPA-ONECUT1-REST	0.00519314	0.261281
	GTTGCACAATA-CAAAATCAATAA-CCGGGTCATTGGGGTCAGG	CEBPA-ONECUT1-PPARA	1	0.00101367
	GTTGCACAATA-CAAAATCAATAA-CCGGGTCATTGGGGTCAGG	CEBPA-ONECUT1-PPARA	1	0.0371625
	GTTGCACAATA-CAAAATCAATAA-CCGGGTCATTGGGGTCAGG	CEBPA-ONECUT1-PPARA	0.00360454	0.182863
	GTTGCACAATA-CAAAATCAATAA-CCCGGAAGTG	CEBPA-ONECUT1-GABPA	1	0.0461594
	GTTGCACAATA-CAAAATCAATAA-CCCGGAAGTG	CEBPA-ONECUT1-GABPA	1	0.116541
	GTTGCACAATA-CAAAATCAATAA-CCCGGAAGTG	CEBPA-ONECUT1-GABPA	1	0.107854
	GTTGCACAATA-CAAAATCAATAA-TGCCCCAAGGCA	CEBPA-ONECUT1-TFAP2C	1	0.0154749
	GTTGCACAATA-CAAAATCAATAA-TGCCCCAAGGCA	CEBPA-ONECUT1-TFAP2C	0.185778	0.124044
	GTTGCACAATA-CAAAATCAATAA-TGCCCCAAGGCA	CEBPA-ONECUT1-TFAP2C	1	0.00999003
	GTTGCACAATA-CAAAATCAATAA-CGGCCACCAGGGGGCGCCA	CEBPA-ONECUT1-CTCF	1	0.0294459
	GTTGCACAATA-CAAAATCAATAA-CGGCCACCAGGGGGCGCCA	CEBPA-ONECUT1-CTCF	1	0.116355
	GTTGCACAATA-CAAAATCAATAA-CGGCCACCAGGGGGCGCCA	CEBPA-ONECUT1-CTCF	1	0.042606
	GTTGCACAATA-CAAAATCAATAA-GTGATGACGTGTCCCAT	CEBPA-ONECUT1-XBP1	1	0.0199573
	GTTGCACAATA-CAAAATCAATAA-GTGATGACGTGTCCCAT	CEBPA-ONECUT1-XBP1	0.0527133	0.156312
	GTTGCACAATA-CAAAATCAATAA-GTGATGACGTGTCCCAT	CEBPA-ONECUT1-XBP1	1	0.0866414
	GTTGCACAATA-TGACTCA-GGGGCAAAGGTCA	CEBPA-AP1-HNF4A	1	0.0481604
	GTTGCACAATA-TGACTCA-GGGGCAAAGGTCA	CEBPA-AP1-HNF4A	1	0.0261767
	GTTGCACAATA-TGACTCA-GGGGCAAAGGTCA	CEBPA-AP1-HNF4A	1	0.08766
	GTTGCACAATA-TGACTCA-CAAAGGTCAGG	CEBPA-AP1-RXRA	1	0.0821199
	GTTGCACAATA-TGACTCA-CAAAGGTCAGG	CEBPA-AP1-RXRA	1	0.0264186
	GTTGCACAATA-TGACTCA-CAAAGGTCAGG	CEBPA-AP1-RXRA	1	0.0208259
	GTTGCACAATA-TGACTCA-TGACGTCA	CEBPA-AP1-CREB1	1	0.0253606
	GTTGCACAATA-TGACTCA-TGACGTCA	CEBPA-AP1-CREB1	0.0460495	0.127569
	GTTGCACAATA-TGACTCA-TGACGTCA	CEBPA-AP1-CREB1	1	1.38778e-17
	GTTGCACAATA-TGACTCA-CCCCCTGACCTTTGCCCCCTGCC	CEBPA-AP1-NR2F2	1	0.0363018
	GTTGCACAATA-TGACTCA-CCCCCTGACCTTTGCCCCCTGCC	CEBPA-AP1-NR2F2	1	0.0753833
	GTTGCACAATA-TGACTCA-CCCCCTGACCTTTGCCCCCTGCC	CEBPA-AP1-NR2F2	1	0.0226618
	GTTGCACAATA-TGACTCA-GGGGATCGCGTGCCAGCCC	CEBPA-AP1-AHR	1	0.000261483
	GTTGCACAATA-TGACTCA-GGGGATCGCGTGCCAGCCC	CEBPA-AP1-AHR	1	0.0881946
	GTTGCACAATA-TGACTCA-GGGGATCGCGTGCCAGCCC	CEBPA-AP1-AHR	1	0.00185337
	GTTGCACAATA-TGACTCA-AGTTAATGATTAACCAA	CEBPA-AP1-HNF1A	1	0.0541687
	GTTGCACAATA-TGACTCA-AGTTAATGATTAACCAA	CEBPA-AP1-HNF1A	1	0.0215493
	GTTGCACAATA-TGACTCA-AGTTAATGATTAACCAA	CEBPA-AP1-HNF1A	1	0.016251
	GTTGCACAATA-TGACTCA-GCGCTGTCCGTGGTGCTGA	CEBPA-AP1-REST	1	0.080421
	GTTGCACAATA-TGACTCA-GCGCTGTCCGTGGTGCTGA	CEBPA-AP1-REST	1	0.0358603
	GTTGCACAATA-TGACTCA-GCGCTGTCCGTGGTGCTGA	CEBPA-AP1-REST	0.0811848	0.247972
	GTTGCACAATA-TGACTCA-CCGGGTCATTGGGGTCAGG	CEBPA-AP1-PPARA	1	0.0806837
	GTTGCACAATA-TGACTCA-CCGGGTCATTGGGGTCAGG	CEBPA-AP1-PPARA	1	0.0145888
	GTTGCACAATA-TGACTCA-CCGGGTCATTGGGGTCAGG	CEBPA-AP1-PPARA	0.00248932	0.248687
	GTTGCACAATA-TGACTCA-CCCGGAAGTG	CEBPA-AP1-GABPA	1	0.0648391
	GTTGCACAATA-TGACTCA-CCCGGAAGTG	CEBPA-AP1-GABPA	1	0.0790998
	GTTGCACAATA-TGACTCA-CCCGGAAGTG	CEBPA-AP1-GABPA	1	0.0223678
	GTTGCACAATA-TGACTCA-TGCCCCAAGGCA	CEBPA-AP1-TFAP2C	1	0.0160583
	GTTGCACAATA-TGACTCA-TGCCCCAAGGCA	CEBPA-AP1-TFAP2C	1	0.047894
	GTTGCACAATA-TGACTCA-TGCCCCAAGGCA	CEBPA-AP1-TFAP2C	1	0.0174668
	GTTGCACAATA-TGACTCA-CGGCCACCAGGGGGCGCCA	CEBPA-AP1-CTCF	1	0.0607739
	GTTGCACAATA-TGACTCA-CGGCCACCAGGGGGCGCCA	CEBPA-AP1-CTCF	1	0.0596499
	GTTGCACAATA-TGACTCA-CGGCCACCAGGGGGCGCCA	CEBPA-AP1-CTCF	1	0.0176287
	GTTGCACAATA-TGACTCA-GTGATGACGTGTCCCAT	CEBPA-AP1-XBP1	1	0.129471
	GTTGCACAATA-TGACTCA-GTGATGACGTGTCCCAT	CEBPA-AP1-XBP1	1	0.0389031
	GTTGCACAATA-TGACTCA-GTGATGACGTGTCCCAT	CEBPA-AP1-XBP1	0.258169	0.181714
	GTTGCACAATA-GGGGCAAAGGTCA-CAAAGGTCAGG	CEBPA-HNF4A-RXRA	1	0.04529
	GTTGCACAATA-GGGGCAAAGGTCA-CAAAGGTCAGG	CEBPA-HNF4A-RXRA	1	0.0718207
	GTTGCACAATA-GGGGCAAAGGTCA-CAAAGGTCAGG	CEBPA-HNF4A-RXRA	1	0.0312233
	GTTGCACAATA-GGGGCAAAGGTCA-TGACGTCA	CEBPA-HNF4A-CREB1	1	0.0137931
	GTTGCACAATA-GGGGCAAAGGTCA-TGACGTCA	CEBPA-HNF4A-CREB1	1	0.0650541
	GTTGCACAATA-GGGGCAAAGGTCA-TGACGTCA	CEBPA-HNF4A-CREB1	1	4.33681e-18
	GTTGCACAATA-GGGGCAAAGGTCA-CCCCCTGACCTTTGCCCCCTGCC	CEBPA-HNF4A-NR2F2	1	0.0308279
	GTTGCACAATA-GGGGCAAAGGTCA-CCCCCTGACCTTTGCCCCCTGCC	CEBPA-HNF4A-NR2F2	1	0.0279227
	GTTGCACAATA-GGGGCAAAGGTCA-CCCCCTGACCTTTGCCCCCTGCC	CEBPA-HNF4A-NR2F2	0.167698	0.117691
	GTTGCACAATA-GGGGCAAAGGTCA-GGGGATCGCGTGCCAGCCC	CEBPA-HNF4A-AHR	1	0.0446797
	GTTGCACAATA-GGGGCAAAGGTCA-GGGGATCGCGTGCCAGCCC	CEBPA-HNF4A-AHR	0.0982947	0.111824
	GTTGCACAATA-GGGGCAAAGGTCA-GGGGATCGCGTGCCAGCCC	CEBPA-HNF4A-AHR	1	0.0448771
	GTTGCACAATA-GGGGCAAAGGTCA-AGTTAATGATTAACCAA	CEBPA-HNF4A-HNF1A	1	0.00916986
	GTTGCACAATA-GGGGCAAAGGTCA-AGTTAATGATTAACCAA	CEBPA-HNF4A-HNF1A	1	0.0100039
	GTTGCACAATA-GGGGCAAAGGTCA-AGTTAATGATTAACCAA	CEBPA-HNF4A-HNF1A	1	0.042744
	GTTGCACAATA-GGGGCAAAGGTCA-GCGCTGTCCGTGGTGCTGA	CEBPA-HNF4A-REST	1	0.0497959
	GTTGCACAATA-GGGGCAAAGGTCA-GCGCTGTCCGTGGTGCTGA	CEBPA-HNF4A-REST	1	0.0680387
	GTTGCACAATA-GGGGCAAAGGTCA-GCGCTGTCCGTGGTGCTGA	CEBPA-HNF4A-REST	1	0.133671
	GTTGCACAATA-GGGGCAAAGGTCA-CCGGGTCATTGGGGTCAGG	CEBPA-HNF4A-PPARA	1	0.0200413
	GTTGCACAATA-GGGGCAAAGGTCA-CCGGGTCATTGGGGTCAGG	CEBPA-HNF4A-PPARA	0.472249	0.106186
	GTTGCACAATA-GGGGCAAAGGTCA-CCGGGTCATTGGGGTCAGG	CEBPA-HNF4A-PPARA	0.00576668	0.154206
	GTTGCACAATA-GGGGCAAAGGTCA-CCCGGAAGTG	CEBPA-HNF4A-GABPA	1	0.0417651
	GTTGCACAATA-GGGGCAAAGGTCA-CCCGGAAGTG	CEBPA-HNF4A-GABPA	0.58019	0.112655
	GTTGCACAATA-GGGGCAAAGGTCA-CCCGGAAGTG	CEBPA-HNF4A-GABPA	1	0.0914732
	GTTGCACAATA-GGGGCAAAGGTCA-TGCCCCAAGGCA	CEBPA-HNF4A-TFAP2C	1	0.00878787
	GTTGCACAATA-GGGGCAAAGGTCA-TGCCCCAAGGCA	CEBPA-HNF4A-TFAP2C	0.792259	0.0845876
	GTTGCACAATA-GGGGCAAAGGTCA-TGCCCCAAGGCA	CEBPA-HNF4A-TFAP2C	1	0.0340469
	GTTGCACAATA-GGGGCAAAGGTCA-CGGCCACCAGGGGGCGCCA	CEBPA-HNF4A-CTCF	1	0.0246632
	GTTGCACAATA-GGGGCAAAGGTCA-CGGCCACCAGGGGGCGCCA	CEBPA-HNF4A-CTCF	0.504529	0.11737
	GTTGCACAATA-GGGGCAAAGGTCA-CGGCCACCAGGGGGCGCCA	CEBPA-HNF4A-CTCF	1	0.0429643
	GTTGCACAATA-GGGGCAAAGGTCA-GTGATGACGTGTCCCAT	CEBPA-HNF4A-XBP1	1	0.0410807
	GTTGCACAATA-GGGGCAAAGGTCA-GTGATGACGTGTCCCAT	CEBPA-HNF4A-XBP1	1	0.00496483
	GTTGCACAATA-GGGGCAAAGGTCA-GTGATGACGTGTCCCAT	CEBPA-HNF4A-XBP1	0.0753773	0.144953
	GTTGCACAATA-CAAAGGTCAGG-TGACGTCA	CEBPA-RXRA-CREB1	1	0.00709127
	GTTGCACAATA-CAAAGGTCAGG-TGACGTCA	CEBPA-RXRA-CREB1	0.00169213	0.130839
	GTTGCACAATA-CAAAGGTCAGG-TGACGTCA	CEBPA-RXRA-CREB1	1	3.46945e-18
	GTTGCACAATA-CAAAGGTCAGG-CCCCCTGACCTTTGCCCCCTGCC	CEBPA-RXRA-NR2F2	1	0.0261371
	GTTGCACAATA-CAAAGGTCAGG-CCCCCTGACCTTTGCCCCCTGCC	CEBPA-RXRA-NR2F2	1	0.0113385
	GTTGCACAATA-CAAAGGTCAGG-CCCCCTGACCTTTGCCCCCTGCC	CEBPA-RXRA-NR2F2	0.0185743	0.188306
	GTTGCACAATA-CAAAGGTCAGG-GGGGATCGCGTGCCAGCCC	CEBPA-RXRA-AHR	1	0.0312124
	GTTGCACAATA-CAAAGGTCAGG-GGGGATCGCGTGCCAGCCC	CEBPA-RXRA-AHR	1	0.0649253
	GTTGCACAATA-CAAAGGTCAGG-GGGGATCGCGTGCCAGCCC	CEBPA-RXRA-AHR	1	0.0286127
	GTTGCACAATA-CAAAGGTCAGG-AGTTAATGATTAACCAA	CEBPA-RXRA-HNF1A	1	0.0191112
	GTTGCACAATA-CAAAGGTCAGG-AGTTAATGATTAACCAA	CEBPA-RXRA-HNF1A	1	0.0483237
	GTTGCACAATA-CAAAGGTCAGG-AGTTAATGATTAACCAA	CEBPA-RXRA-HNF1A	1	0.0506069
	GTTGCACAATA-CAAAGGTCAGG-GCGCTGTCCGTGGTGCTGA	CEBPA-RXRA-REST	1	0.0217822
	GTTGCACAATA-CAAAGGTCAGG-GCGCTGTCCGTGGTGCTGA	CEBPA-RXRA-REST	1	0.0399727
	GTTGCACAATA-CAAAGGTCAGG-GCGCTGTCCGTGGTGCTGA	CEBPA-RXRA-REST	0.78952	0.163615
	GTTGCACAATA-CAAAGGTCAGG-CCGGGTCATTGGGGTCAGG	CEBPA-RXRA-PPARA	1	0.0450161
	GTTGCACAATA-CAAAGGTCAGG-CCGGGTCATTGGGGTCAGG	CEBPA-RXRA-PPARA	1	0.0421912
	GTTGCACAATA-CAAAGGTCAGG-CCGGGTCATTGGGGTCAGG	CEBPA-RXRA-PPARA	1.13469e-05	0.231673
	GTTGCACAATA-CAAAGGTCAGG-CCCGGAAGTG	CEBPA-RXRA-GABPA	1	0.0106461
	GTTGCACAATA-CAAAGGTCAGG-CCCGGAAGTG	CEBPA-RXRA-GABPA	1	0.0120261
	GTTGCACAATA-CAAAGGTCAGG-CCCGGAAGTG	CEBPA-RXRA-GABPA	1	0.0777444
	GTTGCACAATA-CAAAGGTCAGG-TGCCCCAAGGCA	CEBPA-RXRA-TFAP2C	1	0.00175509
	GTTGCACAATA-CAAAGGTCAGG-TGCCCCAAGGCA	CEBPA-RXRA-TFAP2C	1	0.0358478
	GTTGCACAATA-CAAAGGTCAGG-TGCCCCAAGGCA	CEBPA-RXRA-TFAP2C	1	0.020901
	GTTGCACAATA-CAAAGGTCAGG-CGGCCACCAGGGGGCGCCA	CEBPA-RXRA-CTCF	1	0.0386909
	GTTGCACAATA-CAAAGGTCAGG-CGGCCACCAGGGGGCGCCA	CEBPA-RXRA-CTCF	1	0.0305879
	GTTGCACAATA-CAAAGGTCAGG-CGGCCACCAGGGGGCGCCA	CEBPA-RXRA-CTCF	1	0.0369092
	GTTGCACAATA-CAAAGGTCAGG-GTGATGACGTGTCCCAT	CEBPA-RXRA-XBP1	1	0.010099
	GTTGCACAATA-CAAAGGTCAGG-GTGATGACGTGTCCCAT	CEBPA-RXRA-XBP1	1	0.0116519
	GTTGCACAATA-CAAAGGTCAGG-GTGATGACGTGTCCCAT	CEBPA-RXRA-XBP1	1	0.00440206
	GTTGCACAATA-TGACGTCA-CCCCCTGACCTTTGCCCCCTGCC	CEBPA-CREB1-NR2F2	1	0.0554128
	GTTGCACAATA-TGACGTCA-CCCCCTGACCTTTGCCCCCTGCC	CEBPA-CREB1-NR2F2	1	4.33681e-18
	GTTGCACAATA-TGACGTCA-CCCCCTGACCTTTGCCCCCTGCC	CEBPA-CREB1-NR2F2	4.57695e-06	0.225985
	GTTGCACAATA-TGACGTCA-GGGGATCGCGTGCCAGCCC	CEBPA-CREB1-AHR	1	0.068488
	GTTGCACAATA-TGACGTCA-GGGGATCGCGTGCCAGCCC	CEBPA-CREB1-AHR	1	1.38778e-17
	GTTGCACAATA-TGACGTCA-GGGGATCGCGTGCCAGCCC	CEBPA-CREB1-AHR	0.399612	0.103455
	GTTGCACAATA-TGACGTCA-AGTTAATGATTAACCAA	CEBPA-CREB1-HNF1A	1	0.0690068
	GTTGCACAATA-TGACGTCA-AGTTAATGATTAACCAA	CEBPA-CREB1-HNF1A	1	2.77556e-17
	GTTGCACAATA-TGACGTCA-AGTTAATGATTAACCAA	CEBPA-CREB1-HNF1A	0.0139434	0.113054
	GTTGCACAATA-TGACGTCA-GCGCTGTCCGTGGTGCTGA	CEBPA-CREB1-REST	1	0.0473557
	GTTGCACAATA-TGACGTCA-GCGCTGTCCGTGGTGCTGA	CEBPA-CREB1-REST	1	0
	GTTGCACAATA-TGACGTCA-GCGCTGTCCGTGGTGCTGA	CEBPA-CREB1-REST	0.0547533	0.190598
	GTTGCACAATA-TGACGTCA-CCGGGTCATTGGGGTCAGG	CEBPA-CREB1-PPARA	1	0.0309663
	GTTGCACAATA-TGACGTCA-CCGGGTCATTGGGGTCAGG	CEBPA-CREB1-PPARA	1	6.93889e-18
	GTTGCACAATA-TGACGTCA-CCGGGTCATTGGGGTCAGG	CEBPA-CREB1-PPARA	7.54632e-13	0.314028
	GTTGCACAATA-TGACGTCA-CCCGGAAGTG	CEBPA-CREB1-GABPA	1	0.0454543
	GTTGCACAATA-TGACGTCA-CCCGGAAGTG	CEBPA-CREB1-GABPA	1	0
	GTTGCACAATA-TGACGTCA-CCCGGAAGTG	CEBPA-CREB1-GABPA	0.387132	0.119592
	GTTGCACAATA-TGACGTCA-TGCCCCAAGGCA	CEBPA-CREB1-TFAP2C	1	0.00146522
	GTTGCACAATA-TGACGTCA-TGCCCCAAGGCA	CEBPA-CREB1-TFAP2C	1	0
	GTTGCACAATA-TGACGTCA-TGCCCCAAGGCA	CEBPA-CREB1-TFAP2C	1	0.0629151
	GTTGCACAATA-TGACGTCA-CGGCCACCAGGGGGCGCCA	CEBPA-CREB1-CTCF	1	0.00632463
	GTTGCACAATA-TGACGTCA-CGGCCACCAGGGGGCGCCA	CEBPA-CREB1-CTCF	1	5.55112e-17
	GTTGCACAATA-TGACGTCA-CGGCCACCAGGGGGCGCCA	CEBPA-CREB1-CTCF	1	0.01881
	GTTGCACAATA-TGACGTCA-GTGATGACGTGTCCCAT	CEBPA-CREB1-XBP1	1	0.0189916
	GTTGCACAATA-TGACGTCA-GTGATGACGTGTCCCAT	CEBPA-CREB1-XBP1	1	0
	GTTGCACAATA-TGACGTCA-GTGATGACGTGTCCCAT	CEBPA-CREB1-XBP1	1	0.100323
	GTTGCACAATA-CCCCCTGACCTTTGCCCCCTGCC-GGGGATCGCGTGCCAGCCC	CEBPA-NR2F2-AHR	1	0.0329906
	GTTGCACAATA-CCCCCTGACCTTTGCCCCCTGCC-GGGGATCGCGTGCCAGCCC	CEBPA-NR2F2-AHR	0.000958533	0.196295
	GTTGCACAATA-CCCCCTGACCTTTGCCCCCTGCC-GGGGATCGCGTGCCAGCCC	CEBPA-NR2F2-AHR	1	0.0679554
	GTTGCACAATA-CCCCCTGACCTTTGCCCCCTGCC-AGTTAATGATTAACCAA	CEBPA-NR2F2-HNF1A	1	0.0422028
	GTTGCACAATA-CCCCCTGACCTTTGCCCCCTGCC-AGTTAATGATTAACCAA	CEBPA-NR2F2-HNF1A	1	0.117359
	GTTGCACAATA-CCCCCTGACCTTTGCCCCCTGCC-AGTTAATGATTAACCAA	CEBPA-NR2F2-HNF1A	1	0.00359409
	GTTGCACAATA-CCCCCTGACCTTTGCCCCCTGCC-GCGCTGTCCGTGGTGCTGA	CEBPA-NR2F2-REST	1	0.0267765
	GTTGCACAATA-CCCCCTGACCTTTGCCCCCTGCC-GCGCTGTCCGTGGTGCTGA	CEBPA-NR2F2-REST	0.000136449	0.436245
	GTTGCACAATA-CCCCCTGACCTTTGCCCCCTGCC-GCGCTGTCCGTGGTGCTGA	CEBPA-NR2F2-REST	0.0533805	0.320055
	GTTGCACAATA-CCCCCTGACCTTTGCCCCCTGCC-CCGGGTCATTGGGGTCAGG	CEBPA-NR2F2-PPARA	1	0.0192251
	GTTGCACAATA-CCCCCTGACCTTTGCCCCCTGCC-CCGGGTCATTGGGGTCAGG	CEBPA-NR2F2-PPARA	0.134197	0.164654
	GTTGCACAATA-CCCCCTGACCTTTGCCCCCTGCC-CCGGGTCATTGGGGTCAGG	CEBPA-NR2F2-PPARA	1	0.0611289
	GTTGCACAATA-CCCCCTGACCTTTGCCCCCTGCC-CCCGGAAGTG	CEBPA-NR2F2-GABPA	1	0.0162446
	GTTGCACAATA-CCCCCTGACCTTTGCCCCCTGCC-CCCGGAAGTG	CEBPA-NR2F2-GABPA	1	0.15771
	GTTGCACAATA-CCCCCTGACCTTTGCCCCCTGCC-CCCGGAAGTG	CEBPA-NR2F2-GABPA	1	0.0788543
	GTTGCACAATA-CCCCCTGACCTTTGCCCCCTGCC-TGCCCCAAGGCA	CEBPA-NR2F2-TFAP2C	1	0.036203
	GTTGCACAATA-CCCCCTGACCTTTGCCCCCTGCC-TGCCCCAAGGCA	CEBPA-NR2F2-TFAP2C	0.00756569	0.166334
	GTTGCACAATA-CCCCCTGACCTTTGCCCCCTGCC-TGCCCCAAGGCA	CEBPA-NR2F2-TFAP2C	1	0.0205533
	GTTGCACAATA-CCCCCTGACCTTTGCCCCCTGCC-CGGCCACCAGGGGGCGCCA	CEBPA-NR2F2-CTCF	1	0.0199911
	GTTGCACAATA-CCCCCTGACCTTTGCCCCCTGCC-CGGCCACCAGGGGGCGCCA	CEBPA-NR2F2-CTCF	1.8471e-07	0.288345
	GTTGCACAATA-CCCCCTGACCTTTGCCCCCTGCC-CGGCCACCAGGGGGCGCCA	CEBPA-NR2F2-CTCF	1	0.0599674
	GTTGCACAATA-CCCCCTGACCTTTGCCCCCTGCC-GTGATGACGTGTCCCAT	CEBPA-NR2F2-XBP1	1	0.00303713
	GTTGCACAATA-CCCCCTGACCTTTGCCCCCTGCC-GTGATGACGTGTCCCAT	CEBPA-NR2F2-XBP1	0.158971	0.162487
	GTTGCACAATA-CCCCCTGACCTTTGCCCCCTGCC-GTGATGACGTGTCCCAT	CEBPA-NR2F2-XBP1	1	0.083874
	GTTGCACAATA-GGGGATCGCGTGCCAGCCC-AGTTAATGATTAACCAA	CEBPA-AHR-HNF1A	1	0.0561639
	GTTGCACAATA-GGGGATCGCGTGCCAGCCC-AGTTAATGATTAACCAA	CEBPA-AHR-HNF1A	1	0.0130047
	GTTGCACAATA-GGGGATCGCGTGCCAGCCC-AGTTAATGATTAACCAA	CEBPA-AHR-HNF1A	1	0.0406983
	GTTGCACAATA-GGGGATCGCGTGCCAGCCC-GCGCTGTCCGTGGTGCTGA	CEBPA-AHR-REST	1	0.00722181
	GTTGCACAATA-GGGGATCGCGTGCCAGCCC-GCGCTGTCCGTGGTGCTGA	CEBPA-AHR-REST	1	0.019595
	GTTGCACAATA-GGGGATCGCGTGCCAGCCC-GCGCTGTCCGTGGTGCTGA	CEBPA-AHR-REST	0.0118767	0.272486
	GTTGCACAATA-GGGGATCGCGTGCCAGCCC-CCGGGTCATTGGGGTCAGG	CEBPA-AHR-PPARA	1	0.0190452
	GTTGCACAATA-GGGGATCGCGTGCCAGCCC-CCGGGTCATTGGGGTCAGG	CEBPA-AHR-PPARA	1	0.0975157
	GTTGCACAATA-GGGGATCGCGTGCCAGCCC-CCGGGTCATTGGGGTCAGG	CEBPA-AHR-PPARA	0.00923808	0.185797
	GTTGCACAATA-GGGGATCGCGTGCCAGCCC-CCCGGAAGTG	CEBPA-AHR-GABPA	1	0.00463852
	GTTGCACAATA-GGGGATCGCGTGCCAGCCC-CCCGGAAGTG	CEBPA-AHR-GABPA	1	0.00153029
	GTTGCACAATA-GGGGATCGCGTGCCAGCCC-CCCGGAAGTG	CEBPA-AHR-GABPA	1	0.103775
	GTTGCACAATA-GGGGATCGCGTGCCAGCCC-TGCCCCAAGGCA	CEBPA-AHR-TFAP2C	1	0.0487
	GTTGCACAATA-GGGGATCGCGTGCCAGCCC-TGCCCCAAGGCA	CEBPA-AHR-TFAP2C	1	0.0114895
	GTTGCACAATA-GGGGATCGCGTGCCAGCCC-TGCCCCAAGGCA	CEBPA-AHR-TFAP2C	1	0.0182401
	GTTGCACAATA-GGGGATCGCGTGCCAGCCC-CGGCCACCAGGGGGCGCCA	CEBPA-AHR-CTCF	1	0.00517391
	GTTGCACAATA-GGGGATCGCGTGCCAGCCC-CGGCCACCAGGGGGCGCCA	CEBPA-AHR-CTCF	1	0.026502
	GTTGCACAATA-GGGGATCGCGTGCCAGCCC-CGGCCACCAGGGGGCGCCA	CEBPA-AHR-CTCF	1	0.0406786
	GTTGCACAATA-GGGGATCGCGTGCCAGCCC-GTGATGACGTGTCCCAT	CEBPA-AHR-XBP1	1	0.043144
	GTTGCACAATA-GGGGATCGCGTGCCAGCCC-GTGATGACGTGTCCCAT	CEBPA-AHR-XBP1	1	0.0525015
	GTTGCACAATA-GGGGATCGCGTGCCAGCCC-GTGATGACGTGTCCCAT	CEBPA-AHR-XBP1	0.507911	0.118498
	GTTGCACAATA-AGTTAATGATTAACCAA-GCGCTGTCCGTGGTGCTGA	CEBPA-HNF1A-REST	1	0.0505186
	GTTGCACAATA-AGTTAATGATTAACCAA-GCGCTGTCCGTGGTGCTGA	CEBPA-HNF1A-REST	1	0.0175302
	GTTGCACAATA-AGTTAATGATTAACCAA-GCGCTGTCCGTGGTGCTGA	CEBPA-HNF1A-REST	0.195218	0.166689
	GTTGCACAATA-AGTTAATGATTAACCAA-CCGGGTCATTGGGGTCAGG	CEBPA-HNF1A-PPARA	1	0.0217327
	GTTGCACAATA-AGTTAATGATTAACCAA-CCGGGTCATTGGGGTCAGG	CEBPA-HNF1A-PPARA	1	0.116331
	GTTGCACAATA-AGTTAATGATTAACCAA-CCGGGTCATTGGGGTCAGG	CEBPA-HNF1A-PPARA	0.103418	0.185146
	GTTGCACAATA-AGTTAATGATTAACCAA-CCCGGAAGTG	CEBPA-HNF1A-GABPA	1	0.000990028
	GTTGCACAATA-AGTTAATGATTAACCAA-CCCGGAAGTG	CEBPA-HNF1A-GABPA	1	0.00372614
	GTTGCACAATA-AGTTAATGATTAACCAA-CCCGGAAGTG	CEBPA-HNF1A-GABPA	1	0.0784873
	GTTGCACAATA-AGTTAATGATTAACCAA-TGCCCCAAGGCA	CEBPA-HNF1A-TFAP2C	1	0.0105963
	GTTGCACAATA-AGTTAATGATTAACCAA-TGCCCCAAGGCA	CEBPA-HNF1A-TFAP2C	1	0.00257061
	GTTGCACAATA-AGTTAATGATTAACCAA-TGCCCCAAGGCA	CEBPA-HNF1A-TFAP2C	1	0.0303626
	GTTGCACAATA-AGTTAATGATTAACCAA-CGGCCACCAGGGGGCGCCA	CEBPA-HNF1A-CTCF	1	0.0321808
	GTTGCACAATA-AGTTAATGATTAACCAA-CGGCCACCAGGGGGCGCCA	CEBPA-HNF1A-CTCF	1	0.0349522
	GTTGCACAATA-AGTTAATGATTAACCAA-CGGCCACCAGGGGGCGCCA	CEBPA-HNF1A-CTCF	1	0.0307337
	GTTGCACAATA-AGTTAATGATTAACCAA-GTGATGACGTGTCCCAT	CEBPA-HNF1A-XBP1	1	0.0514341
	GTTGCACAATA-AGTTAATGATTAACCAA-GTGATGACGTGTCCCAT	CEBPA-HNF1A-XBP1	1	0.022706
	GTTGCACAATA-AGTTAATGATTAACCAA-GTGATGACGTGTCCCAT	CEBPA-HNF1A-XBP1	0.0706831	0.151518
	GTTGCACAATA-GCGCTGTCCGTGGTGCTGA-CCGGGTCATTGGGGTCAGG	CEBPA-REST-PPARA	1	0.0355388
	GTTGCACAATA-GCGCTGTCCGTGGTGCTGA-CCGGGTCATTGGGGTCAGG	CEBPA-REST-PPARA	0.410083	0.189948
	GTTGCACAATA-GCGCTGTCCGTGGTGCTGA-CCGGGTCATTGGGGTCAGG	CEBPA-REST-PPARA	8.61227e-05	0.3292
	GTTGCACAATA-GCGCTGTCCGTGGTGCTGA-CCCGGAAGTG	CEBPA-REST-GABPA	1	0.0284341
	GTTGCACAATA-GCGCTGTCCGTGGTGCTGA-CCCGGAAGTG	CEBPA-REST-GABPA	0.175231	0.205501
	GTTGCACAATA-GCGCTGTCCGTGGTGCTGA-CCCGGAAGTG	CEBPA-REST-GABPA	1	0.0831719
	GTTGCACAATA-GCGCTGTCCGTGGTGCTGA-TGCCCCAAGGCA	CEBPA-REST-TFAP2C	1	0.0782759
	GTTGCACAATA-GCGCTGTCCGTGGTGCTGA-TGCCCCAAGGCA	CEBPA-REST-TFAP2C	0.0291435	0.234085
	GTTGCACAATA-GCGCTGTCCGTGGTGCTGA-TGCCCCAAGGCA	CEBPA-REST-TFAP2C	1	0.009455
	GTTGCACAATA-GCGCTGTCCGTGGTGCTGA-CGGCCACCAGGGGGCGCCA	CEBPA-REST-CTCF	1	0.0437466
	GTTGCACAATA-GCGCTGTCCGTGGTGCTGA-CGGCCACCAGGGGGCGCCA	CEBPA-REST-CTCF	0.686159	0.171988
	GTTGCACAATA-GCGCTGTCCGTGGTGCTGA-CGGCCACCAGGGGGCGCCA	CEBPA-REST-CTCF	1	0.0357647
	GTTGCACAATA-GCGCTGTCCGTGGTGCTGA-GTGATGACGTGTCCCAT	CEBPA-REST-XBP1	1	0.00873268
	GTTGCACAATA-GCGCTGTCCGTGGTGCTGA-GTGATGACGTGTCCCAT	CEBPA-REST-XBP1	1	0.171338
	GTTGCACAATA-GCGCTGTCCGTGGTGCTGA-GTGATGACGTGTCCCAT	CEBPA-REST-XBP1	1	0.0719097
	GTTGCACAATA-CCGGGTCATTGGGGTCAGG-CCCGGAAGTG	CEBPA-PPARA-GABPA	1	0.00897056
	GTTGCACAATA-CCGGGTCATTGGGGTCAGG-CCCGGAAGTG	CEBPA-PPARA-GABPA	3.36244e-06	0.289394
	GTTGCACAATA-CCGGGTCATTGGGGTCAGG-CCCGGAAGTG	CEBPA-PPARA-GABPA	1	0.101058
	GTTGCACAATA-CCGGGTCATTGGGGTCAGG-TGCCCCAAGGCA	CEBPA-PPARA-TFAP2C	1	0.0367798
	GTTGCACAATA-CCGGGTCATTGGGGTCAGG-TGCCCCAAGGCA	CEBPA-PPARA-TFAP2C	2.26131e-05	0.249846
	GTTGCACAATA-CCGGGTCATTGGGGTCAGG-TGCCCCAAGGCA	CEBPA-PPARA-TFAP2C	1	0.0224633
	GTTGCACAATA-CCGGGTCATTGGGGTCAGG-CGGCCACCAGGGGGCGCCA	CEBPA-PPARA-CTCF	1	0.00824241
	GTTGCACAATA-CCGGGTCATTGGGGTCAGG-CGGCCACCAGGGGGCGCCA	CEBPA-PPARA-CTCF	9.92384e-05	0.266121
	GTTGCACAATA-CCGGGTCATTGGGGTCAGG-CGGCCACCAGGGGGCGCCA	CEBPA-PPARA-CTCF	1	0.035973
	GTTGCACAATA-CCGGGTCATTGGGGTCAGG-GTGATGACGTGTCCCAT	CEBPA-PPARA-XBP1	1	0.034962
	GTTGCACAATA-CCGGGTCATTGGGGTCAGG-GTGATGACGTGTCCCAT	CEBPA-PPARA-XBP1	0.0315793	0.204822
	GTTGCACAATA-CCGGGTCATTGGGGTCAGG-GTGATGACGTGTCCCAT	CEBPA-PPARA-XBP1	1	0.0968985
	GTTGCACAATA-CCCGGAAGTG-TGCCCCAAGGCA	CEBPA-GABPA-TFAP2C	1	0.0450065
	GTTGCACAATA-CCCGGAAGTG-TGCCCCAAGGCA	CEBPA-GABPA-TFAP2C	1	0.0982006
	GTTGCACAATA-CCCGGAAGTG-TGCCCCAAGGCA	CEBPA-GABPA-TFAP2C	1	0.00088806
	GTTGCACAATA-CCCGGAAGTG-CGGCCACCAGGGGGCGCCA	CEBPA-GABPA-CTCF	1	0.0038445
	GTTGCACAATA-CCCGGAAGTG-CGGCCACCAGGGGGCGCCA	CEBPA-GABPA-CTCF	1	0.0513241
	GTTGCACAATA-CCCGGAAGTG-CGGCCACCAGGGGGCGCCA	CEBPA-GABPA-CTCF	1	0.0799232
	GTTGCACAATA-CCCGGAAGTG-GTGATGACGTGTCCCAT	CEBPA-GABPA-XBP1	1	0.026192
	GTTGCACAATA-CCCGGAAGTG-GTGATGACGTGTCCCAT	CEBPA-GABPA-XBP1	1	0.0566086
	GTTGCACAATA-CCCGGAAGTG-GTGATGACGTGTCCCAT	CEBPA-GABPA-XBP1	1	0.0878076
	GTTGCACAATA-TGCCCCAAGGCA-CGGCCACCAGGGGGCGCCA	CEBPA-TFAP2C-CTCF	1	0.0147921
	GTTGCACAATA-TGCCCCAAGGCA-CGGCCACCAGGGGGCGCCA	CEBPA-TFAP2C-CTCF	1	0.053587
	GTTGCACAATA-TGCCCCAAGGCA-CGGCCACCAGGGGGCGCCA	CEBPA-TFAP2C-CTCF	1	0.00920751
	GTTGCACAATA-TGCCCCAAGGCA-GTGATGACGTGTCCCAT	CEBPA-TFAP2C-XBP1	1	0.0255538
	GTTGCACAATA-TGCCCCAAGGCA-GTGATGACGTGTCCCAT	CEBPA-TFAP2C-XBP1	1	0.00543478
	GTTGCACAATA-TGCCCCAAGGCA-GTGATGACGTGTCCCAT	CEBPA-TFAP2C-XBP1	1	0.0467264
	GTTGCACAATA-CGGCCACCAGGGGGCGCCA-GTGATGACGTGTCCCAT	CEBPA-CTCF-XBP1	1	0.0193979
	GTTGCACAATA-CGGCCACCAGGGGGCGCCA-GTGATGACGTGTCCCAT	CEBPA-CTCF-XBP1	1	0.0023219
	GTTGCACAATA-CGGCCACCAGGGGGCGCCA-GTGATGACGTGTCCCAT	CEBPA-CTCF-XBP1	1	0.100472
	CAAGATGGCGGC-CCCCGCCCCC-CAAAATCAATAA	YY1-SP1-ONECUT1	1	0.0810034
	CAAGATGGCGGC-CCCCGCCCCC-CAAAATCAATAA	YY1-SP1-ONECUT1	0.0792568	0.162418
	CAAGATGGCGGC-CCCCGCCCCC-CAAAATCAATAA	YY1-SP1-ONECUT1	0.573573	0.131387
	CAAGATGGCGGC-CCCCGCCCCC-TGACTCA	YY1-SP1-AP1	1	0.0293385
	CAAGATGGCGGC-CCCCGCCCCC-TGACTCA	YY1-SP1-AP1	0.000281523	0.201364
	CAAGATGGCGGC-CCCCGCCCCC-TGACTCA	YY1-SP1-AP1	1	0.0605955
	CAAGATGGCGGC-CCCCGCCCCC-GGGGCAAAGGTCA	YY1-SP1-HNF4A	1	0.0318669
	CAAGATGGCGGC-CCCCGCCCCC-GGGGCAAAGGTCA	YY1-SP1-HNF4A	0.00563536	0.193837
	CAAGATGGCGGC-CCCCGCCCCC-GGGGCAAAGGTCA	YY1-SP1-HNF4A	1	0.0545684
	CAAGATGGCGGC-CCCCGCCCCC-CAAAGGTCAGG	YY1-SP1-RXRA	1	0.0712375
	CAAGATGGCGGC-CCCCGCCCCC-CAAAGGTCAGG	YY1-SP1-RXRA	4.34952e-05	0.281498
	CAAGATGGCGGC-CCCCGCCCCC-CAAAGGTCAGG	YY1-SP1-RXRA	1	0.0440784
	CAAGATGGCGGC-CCCCGCCCCC-TGACGTCA	YY1-SP1-CREB1	1	0.0243789
	CAAGATGGCGGC-CCCCGCCCCC-TGACGTCA	YY1-SP1-CREB1	6.63479e-08	0.317582
	CAAGATGGCGGC-CCCCGCCCCC-TGACGTCA	YY1-SP1-CREB1	1	0
	CAAGATGGCGGC-CCCCGCCCCC-CCCCCTGACCTTTGCCCCCTGCC	YY1-SP1-NR2F2	0.486681	0.201403
	CAAGATGGCGGC-CCCCGCCCCC-CCCCCTGACCTTTGCCCCCTGCC	YY1-SP1-NR2F2	1	0.0203529
	CAAGATGGCGGC-CCCCGCCCCC-CCCCCTGACCTTTGCCCCCTGCC	YY1-SP1-NR2F2	1	0.152889
	CAAGATGGCGGC-CCCCGCCCCC-GGGGATCGCGTGCCAGCCC	YY1-SP1-AHR	1	0.0371827
	CAAGATGGCGGC-CCCCGCCCCC-GGGGATCGCGTGCCAGCCC	YY1-SP1-AHR	0.000424027	0.20846
	CAAGATGGCGGC-CCCCGCCCCC-GGGGATCGCGTGCCAGCCC	YY1-SP1-AHR	1	0.00399835
	CAAGATGGCGGC-CCCCGCCCCC-AGTTAATGATTAACCAA	YY1-SP1-HNF1A	1	0.108499
	CAAGATGGCGGC-CCCCGCCCCC-AGTTAATGATTAACCAA	YY1-SP1-HNF1A	0.110734	0.143348
	CAAGATGGCGGC-CCCCGCCCCC-AGTTAATGATTAACCAA	YY1-SP1-HNF1A	1	0.0544588
	CAAGATGGCGGC-CCCCGCCCCC-GCGCTGTCCGTGGTGCTGA	YY1-SP1-REST	1	0.0530186
	CAAGATGGCGGC-CCCCGCCCCC-GCGCTGTCCGTGGTGCTGA	YY1-SP1-REST	0.00161171	0.322674
	CAAGATGGCGGC-CCCCGCCCCC-GCGCTGTCCGTGGTGCTGA	YY1-SP1-REST	1	0.118573
	CAAGATGGCGGC-CCCCGCCCCC-CCGGGTCATTGGGGTCAGG	YY1-SP1-PPARA	1	0.00450607
	CAAGATGGCGGC-CCCCGCCCCC-CCGGGTCATTGGGGTCAGG	YY1-SP1-PPARA	0.047508	0.217013
	CAAGATGGCGGC-CCCCGCCCCC-CCGGGTCATTGGGGTCAGG	YY1-SP1-PPARA	0.765411	0.162113
	CAAGATGGCGGC-CCCCGCCCCC-CCCGGAAGTG	YY1-SP1-GABPA	1	0.0750108
	CAAGATGGCGGC-CCCCGCCCCC-CCCGGAAGTG	YY1-SP1-GABPA	0.00301831	0.240014
	CAAGATGGCGGC-CCCCGCCCCC-CCCGGAAGTG	YY1-SP1-GABPA	1	0.109293
	CAAGATGGCGGC-CCCCGCCCCC-TGCCCCAAGGCA	YY1-SP1-TFAP2C	1	0.0486374
	CAAGATGGCGGC-CCCCGCCCCC-TGCCCCAAGGCA	YY1-SP1-TFAP2C	0.000344064	0.232815
	CAAGATGGCGGC-CCCCGCCCCC-TGCCCCAAGGCA	YY1-SP1-TFAP2C	1	0.0807335
	CAAGATGGCGGC-CCCCGCCCCC-CGGCCACCAGGGGGCGCCA	YY1-SP1-CTCF	1	0.0183328
	CAAGATGGCGGC-CCCCGCCCCC-CGGCCACCAGGGGGCGCCA	YY1-SP1-CTCF	9.49419e-05	0.224323
	CAAGATGGCGGC-CCCCGCCCCC-CGGCCACCAGGGGGCGCCA	YY1-SP1-CTCF	1	0.0934706
	CAAGATGGCGGC-CCCCGCCCCC-GTGATGACGTGTCCCAT	YY1-SP1-XBP1	1	0.0280487
	CAAGATGGCGGC-CCCCGCCCCC-GTGATGACGTGTCCCAT	YY1-SP1-XBP1	1.18987e-05	0.348276
	CAAGATGGCGGC-CCCCGCCCCC-GTGATGACGTGTCCCAT	YY1-SP1-XBP1	1	0.0772616
	CAAGATGGCGGC-CAAAATCAATAA-TGACTCA	YY1-ONECUT1-AP1	1	0.0733529
	CAAGATGGCGGC-CAAAATCAATAA-TGACTCA	YY1-ONECUT1-AP1	0.0986571	0.165676
	CAAGATGGCGGC-CAAAATCAATAA-TGACTCA	YY1-ONECUT1-AP1	1	0.00987956
	CAAGATGGCGGC-CAAAATCAATAA-GGGGCAAAGGTCA	YY1-ONECUT1-HNF4A	1	0.062302
	CAAGATGGCGGC-CAAAATCAATAA-GGGGCAAAGGTCA	YY1-ONECUT1-HNF4A	0.0961354	0.143731
	CAAGATGGCGGC-CAAAATCAATAA-GGGGCAAAGGTCA	YY1-ONECUT1-HNF4A	1	0.0240731
	CAAGATGGCGGC-CAAAATCAATAA-CAAAGGTCAGG	YY1-ONECUT1-RXRA	1	0.0910904
	CAAGATGGCGGC-CAAAATCAATAA-CAAAGGTCAGG	YY1-ONECUT1-RXRA	0.190749	0.159771
	CAAGATGGCGGC-CAAAATCAATAA-CAAAGGTCAGG	YY1-ONECUT1-RXRA	1	0.00183595
	CAAGATGGCGGC-CAAAATCAATAA-TGACGTCA	YY1-ONECUT1-CREB1	0.0219904	0.13986
	CAAGATGGCGGC-CAAAATCAATAA-TGACGTCA	YY1-ONECUT1-CREB1	1.09229e-09	0.25516
	CAAGATGGCGGC-CAAAATCAATAA-TGACGTCA	YY1-ONECUT1-CREB1	1	0
	CAAGATGGCGGC-CAAAATCAATAA-CCCCCTGACCTTTGCCCCCTGCC	YY1-ONECUT1-NR2F2	1	0.0150297
	CAAGATGGCGGC-CAAAATCAATAA-CCCCCTGACCTTTGCCCCCTGCC	YY1-ONECUT1-NR2F2	1	0.178917
	CAAGATGGCGGC-CAAAATCAATAA-CCCCCTGACCTTTGCCCCCTGCC	YY1-ONECUT1-NR2F2	0.485402	0.241053
	CAAGATGGCGGC-CAAAATCAATAA-GGGGATCGCGTGCCAGCCC	YY1-ONECUT1-AHR	1	0.069465
	CAAGATGGCGGC-CAAAATCAATAA-GGGGATCGCGTGCCAGCCC	YY1-ONECUT1-AHR	1	0.0959431
	CAAGATGGCGGC-CAAAATCAATAA-GGGGATCGCGTGCCAGCCC	YY1-ONECUT1-AHR	1	0.0393171
	CAAGATGGCGGC-CAAAATCAATAA-AGTTAATGATTAACCAA	YY1-ONECUT1-HNF1A	1	0.110158
	CAAGATGGCGGC-CAAAATCAATAA-AGTTAATGATTAACCAA	YY1-ONECUT1-HNF1A	0.00114407	0.197593
	CAAGATGGCGGC-CAAAATCAATAA-AGTTAATGATTAACCAA	YY1-ONECUT1-HNF1A	1	0.044868
	CAAGATGGCGGC-CAAAATCAATAA-GCGCTGTCCGTGGTGCTGA	YY1-ONECUT1-REST	1	0.031291
	CAAGATGGCGGC-CAAAATCAATAA-GCGCTGTCCGTGGTGCTGA	YY1-ONECUT1-REST	1	0.061242
	CAAGATGGCGGC-CAAAATCAATAA-GCGCTGTCCGTGGTGCTGA	YY1-ONECUT1-REST	1	0.108068
	CAAGATGGCGGC-CAAAATCAATAA-CCGGGTCATTGGGGTCAGG	YY1-ONECUT1-PPARA	1	0.0768051
	CAAGATGGCGGC-CAAAATCAATAA-CCGGGTCATTGGGGTCAGG	YY1-ONECUT1-PPARA	0.0790176	0.167428
	CAAGATGGCGGC-CAAAATCAATAA-CCGGGTCATTGGGGTCAGG	YY1-ONECUT1-PPARA	0.0166921	0.188587
	CAAGATGGCGGC-CAAAATCAATAA-CCCGGAAGTG	YY1-ONECUT1-GABPA	1	0.0387336
	CAAGATGGCGGC-CAAAATCAATAA-CCCGGAAGTG	YY1-ONECUT1-GABPA	1	0.130331
	CAAGATGGCGGC-CAAAATCAATAA-CCCGGAAGTG	YY1-ONECUT1-GABPA	1	0.114973
	CAAGATGGCGGC-CAAAATCAATAA-TGCCCCAAGGCA	YY1-ONECUT1-TFAP2C	1	0.0660373
	CAAGATGGCGGC-CAAAATCAATAA-TGCCCCAAGGCA	YY1-ONECUT1-TFAP2C	0.0279784	0.172545
	CAAGATGGCGGC-CAAAATCAATAA-TGCCCCAAGGCA	YY1-ONECUT1-TFAP2C	1	0.00718283
	CAAGATGGCGGC-CAAAATCAATAA-CGGCCACCAGGGGGCGCCA	YY1-ONECUT1-CTCF	1	0.0531546
	CAAGATGGCGGC-CAAAATCAATAA-CGGCCACCAGGGGGCGCCA	YY1-ONECUT1-CTCF	0.683862	0.152408
	CAAGATGGCGGC-CAAAATCAATAA-CGGCCACCAGGGGGCGCCA	YY1-ONECUT1-CTCF	1	0.0391838
	CAAGATGGCGGC-CAAAATCAATAA-GTGATGACGTGTCCCAT	YY1-ONECUT1-XBP1	1	0.0983785
	CAAGATGGCGGC-CAAAATCAATAA-GTGATGACGTGTCCCAT	YY1-ONECUT1-XBP1	1	0.144577
	CAAGATGGCGGC-CAAAATCAATAA-GTGATGACGTGTCCCAT	YY1-ONECUT1-XBP1	1	0.108261
	CAAGATGGCGGC-TGACTCA-GGGGCAAAGGTCA	YY1-AP1-HNF4A	1	0.0764858
	CAAGATGGCGGC-TGACTCA-GGGGCAAAGGTCA	YY1-AP1-HNF4A	1	0.0543958
	CAAGATGGCGGC-TGACTCA-GGGGCAAAGGTCA	YY1-AP1-HNF4A	1	0.000645097
	CAAGATGGCGGC-TGACTCA-CAAAGGTCAGG	YY1-AP1-RXRA	1	0.0422324
	CAAGATGGCGGC-TGACTCA-CAAAGGTCAGG	YY1-AP1-RXRA	1	0.0748985
	CAAGATGGCGGC-TGACTCA-CAAAGGTCAGG	YY1-AP1-RXRA	1	0.0935424
	CAAGATGGCGGC-TGACTCA-TGACGTCA	YY1-AP1-CREB1	1	0.0309206
	CAAGATGGCGGC-TGACTCA-TGACGTCA	YY1-AP1-CREB1	1	0.0231328
	CAAGATGGCGGC-TGACTCA-TGACGTCA	YY1-AP1-CREB1	1	0
	CAAGATGGCGGC-TGACTCA-CCCCCTGACCTTTGCCCCCTGCC	YY1-AP1-NR2F2	1	0.0847843
	CAAGATGGCGGC-TGACTCA-CCCCCTGACCTTTGCCCCCTGCC	YY1-AP1-NR2F2	1	0.0195176
	CAAGATGGCGGC-TGACTCA-CCCCCTGACCTTTGCCCCCTGCC	YY1-AP1-NR2F2	0.000343959	0.3625
	CAAGATGGCGGC-TGACTCA-GGGGATCGCGTGCCAGCCC	YY1-AP1-AHR	1	0.0766775
	CAAGATGGCGGC-TGACTCA-GGGGATCGCGTGCCAGCCC	YY1-AP1-AHR	1	0.109697
	CAAGATGGCGGC-TGACTCA-GGGGATCGCGTGCCAGCCC	YY1-AP1-AHR	1	0.0600466
	CAAGATGGCGGC-TGACTCA-AGTTAATGATTAACCAA	YY1-AP1-HNF1A	0.0505233	0.133383
	CAAGATGGCGGC-TGACTCA-AGTTAATGATTAACCAA	YY1-AP1-HNF1A	1	0.00958726
	CAAGATGGCGGC-TGACTCA-AGTTAATGATTAACCAA	YY1-AP1-HNF1A	1	0.0202063
	CAAGATGGCGGC-TGACTCA-GCGCTGTCCGTGGTGCTGA	YY1-AP1-REST	1	0.0196129
	CAAGATGGCGGC-TGACTCA-GCGCTGTCCGTGGTGCTGA	YY1-AP1-REST	1	0.0344345
	CAAGATGGCGGC-TGACTCA-GCGCTGTCCGTGGTGCTGA	YY1-AP1-REST	0.309274	0.203189
	CAAGATGGCGGC-TGACTCA-CCGGGTCATTGGGGTCAGG	YY1-AP1-PPARA	1	0.0235675
	CAAGATGGCGGC-TGACTCA-CCGGGTCATTGGGGTCAGG	YY1-AP1-PPARA	1	0.0529185
	CAAGATGGCGGC-TGACTCA-CCGGGTCATTGGGGTCAGG	YY1-AP1-PPARA	0.00125117	0.309189
	CAAGATGGCGGC-TGACTCA-CCCGGAAGTG	YY1-AP1-GABPA	1	0.0460273
	CAAGATGGCGGC-TGACTCA-CCCGGAAGTG	YY1-AP1-GABPA	1	0.0621837
	CAAGATGGCGGC-TGACTCA-CCCGGAAGTG	YY1-AP1-GABPA	1	0.0644966
	CAAGATGGCGGC-TGACTCA-TGCCCCAAGGCA	YY1-AP1-TFAP2C	1	0.0215189
	CAAGATGGCGGC-TGACTCA-TGCCCCAAGGCA	YY1-AP1-TFAP2C	1	0.0647222
	CAAGATGGCGGC-TGACTCA-TGCCCCAAGGCA	YY1-AP1-TFAP2C	1	0.0411165
	CAAGATGGCGGC-TGACTCA-CGGCCACCAGGGGGCGCCA	YY1-AP1-CTCF	1	0.0204451
	CAAGATGGCGGC-TGACTCA-CGGCCACCAGGGGGCGCCA	YY1-AP1-CTCF	1	0.0673245
	CAAGATGGCGGC-TGACTCA-CGGCCACCAGGGGGCGCCA	YY1-AP1-CTCF	1	0.027748
	CAAGATGGCGGC-TGACTCA-GTGATGACGTGTCCCAT	YY1-AP1-XBP1	1	0.0585341
	CAAGATGGCGGC-TGACTCA-GTGATGACGTGTCCCAT	YY1-AP1-XBP1	1	0.0851155
	CAAGATGGCGGC-TGACTCA-GTGATGACGTGTCCCAT	YY1-AP1-XBP1	1	0.141143
	CAAGATGGCGGC-GGGGCAAAGGTCA-CAAAGGTCAGG	YY1-HNF4A-RXRA	1	0.0576892
	CAAGATGGCGGC-GGGGCAAAGGTCA-CAAAGGTCAGG	YY1-HNF4A-RXRA	1	0.069872
	CAAGATGGCGGC-GGGGCAAAGGTCA-CAAAGGTCAGG	YY1-HNF4A-RXRA	1	0.0600532
	CAAGATGGCGGC-GGGGCAAAGGTCA-TGACGTCA	YY1-HNF4A-CREB1	1	0.0754601
	CAAGATGGCGGC-GGGGCAAAGGTCA-TGACGTCA	YY1-HNF4A-CREB1	1	0.0629335
	CAAGATGGCGGC-GGGGCAAAGGTCA-TGACGTCA	YY1-HNF4A-CREB1	1	0
	CAAGATGGCGGC-GGGGCAAAGGTCA-CCCCCTGACCTTTGCCCCCTGCC	YY1-HNF4A-NR2F2	1	0.0709958
	CAAGATGGCGGC-GGGGCAAAGGTCA-CCCCCTGACCTTTGCCCCCTGCC	YY1-HNF4A-NR2F2	1	0.00840719
	CAAGATGGCGGC-GGGGCAAAGGTCA-CCCCCTGACCTTTGCCCCCTGCC	YY1-HNF4A-NR2F2	1	0.125645
	CAAGATGGCGGC-GGGGCAAAGGTCA-GGGGATCGCGTGCCAGCCC	YY1-HNF4A-AHR	1	0.00789665
	CAAGATGGCGGC-GGGGCAAAGGTCA-GGGGATCGCGTGCCAGCCC	YY1-HNF4A-AHR	1	0.0192563
	CAAGATGGCGGC-GGGGCAAAGGTCA-GGGGATCGCGTGCCAGCCC	YY1-HNF4A-AHR	1	0.0182613
	CAAGATGGCGGC-GGGGCAAAGGTCA-AGTTAATGATTAACCAA	YY1-HNF4A-HNF1A	0.128006	0.141327
	CAAGATGGCGGC-GGGGCAAAGGTCA-AGTTAATGATTAACCAA	YY1-HNF4A-HNF1A	1	0.067624
	CAAGATGGCGGC-GGGGCAAAGGTCA-AGTTAATGATTAACCAA	YY1-HNF4A-HNF1A	1	0.0639115
	CAAGATGGCGGC-GGGGCAAAGGTCA-GCGCTGTCCGTGGTGCTGA	YY1-HNF4A-REST	1	0.0573092
	CAAGATGGCGGC-GGGGCAAAGGTCA-GCGCTGTCCGTGGTGCTGA	YY1-HNF4A-REST	1	0.143643
	CAAGATGGCGGC-GGGGCAAAGGTCA-GCGCTGTCCGTGGTGCTGA	YY1-HNF4A-REST	1	0.112519
	CAAGATGGCGGC-GGGGCAAAGGTCA-CCGGGTCATTGGGGTCAGG	YY1-HNF4A-PPARA	1	0.0113099
	CAAGATGGCGGC-GGGGCAAAGGTCA-CCGGGTCATTGGGGTCAGG	YY1-HNF4A-PPARA	1	0.132424
	CAAGATGGCGGC-GGGGCAAAGGTCA-CCGGGTCATTGGGGTCAGG	YY1-HNF4A-PPARA	0.00146151	0.251965
	CAAGATGGCGGC-GGGGCAAAGGTCA-CCCGGAAGTG	YY1-HNF4A-GABPA	1	0.0372789
	CAAGATGGCGGC-GGGGCAAAGGTCA-CCCGGAAGTG	YY1-HNF4A-GABPA	1	0.0989367
	CAAGATGGCGGC-GGGGCAAAGGTCA-CCCGGAAGTG	YY1-HNF4A-GABPA	1	0.0655573
	CAAGATGGCGGC-GGGGCAAAGGTCA-TGCCCCAAGGCA	YY1-HNF4A-TFAP2C	1	0.0484013
	CAAGATGGCGGC-GGGGCAAAGGTCA-TGCCCCAAGGCA	YY1-HNF4A-TFAP2C	1	0.0616627
	CAAGATGGCGGC-GGGGCAAAGGTCA-TGCCCCAAGGCA	YY1-HNF4A-TFAP2C	1	0.0192174
	CAAGATGGCGGC-GGGGCAAAGGTCA-CGGCCACCAGGGGGCGCCA	YY1-HNF4A-CTCF	1	0.00528623
	CAAGATGGCGGC-GGGGCAAAGGTCA-CGGCCACCAGGGGGCGCCA	YY1-HNF4A-CTCF	1	0.0518932
	CAAGATGGCGGC-GGGGCAAAGGTCA-CGGCCACCAGGGGGCGCCA	YY1-HNF4A-CTCF	1	0.0395721
	CAAGATGGCGGC-GGGGCAAAGGTCA-GTGATGACGTGTCCCAT	YY1-HNF4A-XBP1	1	0.00389346
	CAAGATGGCGGC-GGGGCAAAGGTCA-GTGATGACGTGTCCCAT	YY1-HNF4A-XBP1	1	0.04878
	CAAGATGGCGGC-GGGGCAAAGGTCA-GTGATGACGTGTCCCAT	YY1-HNF4A-XBP1	0.873489	0.149944
	CAAGATGGCGGC-CAAAGGTCAGG-TGACGTCA	YY1-RXRA-CREB1	1	0.0579374
	CAAGATGGCGGC-CAAAGGTCAGG-TGACGTCA	YY1-RXRA-CREB1	1	0.0521847
	CAAGATGGCGGC-CAAAGGTCAGG-TGACGTCA	YY1-RXRA-CREB1	1	0
	CAAGATGGCGGC-CAAAGGTCAGG-CCCCCTGACCTTTGCCCCCTGCC	YY1-RXRA-NR2F2	1	0.0434673
	CAAGATGGCGGC-CAAAGGTCAGG-CCCCCTGACCTTTGCCCCCTGCC	YY1-RXRA-NR2F2	0.390246	0.202695
	CAAGATGGCGGC-CAAAGGTCAGG-CCCCCTGACCTTTGCCCCCTGCC	YY1-RXRA-NR2F2	0.791926	0.183627
	CAAGATGGCGGC-CAAAGGTCAGG-GGGGATCGCGTGCCAGCCC	YY1-RXRA-AHR	1	0.0887892
	CAAGATGGCGGC-CAAAGGTCAGG-GGGGATCGCGTGCCAGCCC	YY1-RXRA-AHR	1	0.0303137
	CAAGATGGCGGC-CAAAGGTCAGG-GGGGATCGCGTGCCAGCCC	YY1-RXRA-AHR	1	0.0300233
	CAAGATGGCGGC-CAAAGGTCAGG-AGTTAATGATTAACCAA	YY1-RXRA-HNF1A	0.640738	0.124152
	CAAGATGGCGGC-CAAAGGTCAGG-AGTTAATGATTAACCAA	YY1-RXRA-HNF1A	1	0.059923
	CAAGATGGCGGC-CAAAGGTCAGG-AGTTAATGATTAACCAA	YY1-RXRA-HNF1A	1	0.017988
	CAAGATGGCGGC-CAAAGGTCAGG-GCGCTGTCCGTGGTGCTGA	YY1-RXRA-REST	1	0.00698561
	CAAGATGGCGGC-CAAAGGTCAGG-GCGCTGTCCGTGGTGCTGA	YY1-RXRA-REST	1	0.0109578
	CAAGATGGCGGC-CAAAGGTCAGG-GCGCTGTCCGTGGTGCTGA	YY1-RXRA-REST	1	0.0986927
	CAAGATGGCGGC-CAAAGGTCAGG-CCGGGTCATTGGGGTCAGG	YY1-RXRA-PPARA	1	0.00159368
	CAAGATGGCGGC-CAAAGGTCAGG-CCGGGTCATTGGGGTCAGG	YY1-RXRA-PPARA	1	0.107571
	CAAGATGGCGGC-CAAAGGTCAGG-CCGGGTCATTGGGGTCAGG	YY1-RXRA-PPARA	0.0692581	0.200541
	CAAGATGGCGGC-CAAAGGTCAGG-CCCGGAAGTG	YY1-RXRA-GABPA	1	0.0906471
	CAAGATGGCGGC-CAAAGGTCAGG-CCCGGAAGTG	YY1-RXRA-GABPA	1	0.0160587
	CAAGATGGCGGC-CAAAGGTCAGG-CCCGGAAGTG	YY1-RXRA-GABPA	1	0.130331
	CAAGATGGCGGC-CAAAGGTCAGG-TGCCCCAAGGCA	YY1-RXRA-TFAP2C	1	0.0245102
	CAAGATGGCGGC-CAAAGGTCAGG-TGCCCCAAGGCA	YY1-RXRA-TFAP2C	1	0.0916139
	CAAGATGGCGGC-CAAAGGTCAGG-TGCCCCAAGGCA	YY1-RXRA-TFAP2C	1	0.045861
	CAAGATGGCGGC-CAAAGGTCAGG-CGGCCACCAGGGGGCGCCA	YY1-RXRA-CTCF	1	0.0293158
	CAAGATGGCGGC-CAAAGGTCAGG-CGGCCACCAGGGGGCGCCA	YY1-RXRA-CTCF	1	0.103677
	CAAGATGGCGGC-CAAAGGTCAGG-CGGCCACCAGGGGGCGCCA	YY1-RXRA-CTCF	1	0.0378437
	CAAGATGGCGGC-CAAAGGTCAGG-GTGATGACGTGTCCCAT	YY1-RXRA-XBP1	1	0.00539545
	CAAGATGGCGGC-CAAAGGTCAGG-GTGATGACGTGTCCCAT	YY1-RXRA-XBP1	1	0.0145921
	CAAGATGGCGGC-CAAAGGTCAGG-GTGATGACGTGTCCCAT	YY1-RXRA-XBP1	1	0.106349
	CAAGATGGCGGC-TGACGTCA-CCCCCTGACCTTTGCCCCCTGCC	YY1-CREB1-NR2F2	1	0.0738306
	CAAGATGGCGGC-TGACGTCA-CCCCCTGACCTTTGCCCCCTGCC	YY1-CREB1-NR2F2	1	0
	CAAGATGGCGGC-TGACGTCA-CCCCCTGACCTTTGCCCCCTGCC	YY1-CREB1-NR2F2	9.21183e-07	0.321377
	CAAGATGGCGGC-TGACGTCA-GGGGATCGCGTGCCAGCCC	YY1-CREB1-AHR	1	0.0181734
	CAAGATGGCGGC-TGACGTCA-GGGGATCGCGTGCCAGCCC	YY1-CREB1-AHR	1	0
	CAAGATGGCGGC-TGACGTCA-GGGGATCGCGTGCCAGCCC	YY1-CREB1-AHR	1	0.119475
	CAAGATGGCGGC-TGACGTCA-AGTTAATGATTAACCAA	YY1-CREB1-HNF1A	0.000194726	0.186707
	CAAGATGGCGGC-TGACGTCA-AGTTAATGATTAACCAA	YY1-CREB1-HNF1A	1	0
	CAAGATGGCGGC-TGACGTCA-AGTTAATGATTAACCAA	YY1-CREB1-HNF1A	1	0.00100355
	CAAGATGGCGGC-TGACGTCA-GCGCTGTCCGTGGTGCTGA	YY1-CREB1-REST	1	0.021214
	CAAGATGGCGGC-TGACGTCA-GCGCTGTCCGTGGTGCTGA	YY1-CREB1-REST	1	0
	CAAGATGGCGGC-TGACGTCA-GCGCTGTCCGTGGTGCTGA	YY1-CREB1-REST	1	0.103145
	CAAGATGGCGGC-TGACGTCA-CCGGGTCATTGGGGTCAGG	YY1-CREB1-PPARA	1	0.0923991
	CAAGATGGCGGC-TGACGTCA-CCGGGTCATTGGGGTCAGG	YY1-CREB1-PPARA	1	5.55112e-17
	CAAGATGGCGGC-TGACGTCA-CCGGGTCATTGGGGTCAGG	YY1-CREB1-PPARA	0.00198487	0.197111
	CAAGATGGCGGC-TGACGTCA-CCCGGAAGTG	YY1-CREB1-GABPA	1	0.0119519
	CAAGATGGCGGC-TGACGTCA-CCCGGAAGTG	YY1-CREB1-GABPA	1	0
	CAAGATGGCGGC-TGACGTCA-CCCGGAAGTG	YY1-CREB1-GABPA	1	0.0813628
	CAAGATGGCGGC-TGACGTCA-TGCCCCAAGGCA	YY1-CREB1-TFAP2C	1	0.00844228
	CAAGATGGCGGC-TGACGTCA-TGCCCCAAGGCA	YY1-CREB1-TFAP2C	1	0
	CAAGATGGCGGC-TGACGTCA-TGCCCCAAGGCA	YY1-CREB1-TFAP2C	1	0.0103174
	CAAGATGGCGGC-TGACGTCA-CGGCCACCAGGGGGCGCCA	YY1-CREB1-CTCF	1	0.0478422
	CAAGATGGCGGC-TGACGTCA-CGGCCACCAGGGGGCGCCA	YY1-CREB1-CTCF	1	0
	CAAGATGGCGGC-TGACGTCA-CGGCCACCAGGGGGCGCCA	YY1-CREB1-CTCF	1	0.00198906
	CAAGATGGCGGC-TGACGTCA-GTGATGACGTGTCCCAT	YY1-CREB1-XBP1	1	0.0336043
	CAAGATGGCGGC-TGACGTCA-GTGATGACGTGTCCCAT	YY1-CREB1-XBP1	1	0
	CAAGATGGCGGC-TGACGTCA-GTGATGACGTGTCCCAT	YY1-CREB1-XBP1	1	0.034483
	CAAGATGGCGGC-CCCCCTGACCTTTGCCCCCTGCC-GGGGATCGCGTGCCAGCCC	YY1-NR2F2-AHR	1	0.0482406
	CAAGATGGCGGC-CCCCCTGACCTTTGCCCCCTGCC-GGGGATCGCGTGCCAGCCC	YY1-NR2F2-AHR	0.552447	0.177704
	CAAGATGGCGGC-CCCCCTGACCTTTGCCCCCTGCC-GGGGATCGCGTGCCAGCCC	YY1-NR2F2-AHR	1	0.0418861
	CAAGATGGCGGC-CCCCCTGACCTTTGCCCCCTGCC-AGTTAATGATTAACCAA	YY1-NR2F2-HNF1A	1	0.0938106
	CAAGATGGCGGC-CCCCCTGACCTTTGCCCCCTGCC-AGTTAATGATTAACCAA	YY1-NR2F2-HNF1A	1	0.105657
	CAAGATGGCGGC-CCCCCTGACCTTTGCCCCCTGCC-AGTTAATGATTAACCAA	YY1-NR2F2-HNF1A	1	0.01758
	CAAGATGGCGGC-CCCCCTGACCTTTGCCCCCTGCC-GCGCTGTCCGTGGTGCTGA	YY1-NR2F2-REST	1	0.0476054
	CAAGATGGCGGC-CCCCCTGACCTTTGCCCCCTGCC-GCGCTGTCCGTGGTGCTGA	YY1-NR2F2-REST	1.99843e-05	0.490571
	CAAGATGGCGGC-CCCCCTGACCTTTGCCCCCTGCC-GCGCTGTCCGTGGTGCTGA	YY1-NR2F2-REST	1	0.0896071
	CAAGATGGCGGC-CCCCCTGACCTTTGCCCCCTGCC-CCGGGTCATTGGGGTCAGG	YY1-NR2F2-PPARA	1	0.0187181
	CAAGATGGCGGC-CCCCCTGACCTTTGCCCCCTGCC-CCGGGTCATTGGGGTCAGG	YY1-NR2F2-PPARA	0.369142	0.191025
	CAAGATGGCGGC-CCCCCTGACCTTTGCCCCCTGCC-CCGGGTCATTGGGGTCAGG	YY1-NR2F2-PPARA	1	0.149277
	CAAGATGGCGGC-CCCCCTGACCTTTGCCCCCTGCC-CCCGGAAGTG	YY1-NR2F2-GABPA	1	0.0492422
	CAAGATGGCGGC-CCCCCTGACCTTTGCCCCCTGCC-CCCGGAAGTG	YY1-NR2F2-GABPA	0.00940573	0.412989
	CAAGATGGCGGC-CCCCCTGACCTTTGCCCCCTGCC-CCCGGAAGTG	YY1-NR2F2-GABPA	1	0.00449765
	CAAGATGGCGGC-CCCCCTGACCTTTGCCCCCTGCC-TGCCCCAAGGCA	YY1-NR2F2-TFAP2C	1	0.0799718
	CAAGATGGCGGC-CCCCCTGACCTTTGCCCCCTGCC-TGCCCCAAGGCA	YY1-NR2F2-TFAP2C	0.0111943	0.25737
	CAAGATGGCGGC-CCCCCTGACCTTTGCCCCCTGCC-TGCCCCAAGGCA	YY1-NR2F2-TFAP2C	1	0.0796503
	CAAGATGGCGGC-CCCCCTGACCTTTGCCCCCTGCC-CGGCCACCAGGGGGCGCCA	YY1-NR2F2-CTCF	1	0.0142606
	CAAGATGGCGGC-CCCCCTGACCTTTGCCCCCTGCC-CGGCCACCAGGGGGCGCCA	YY1-NR2F2-CTCF	0.000237556	0.277348
	CAAGATGGCGGC-CCCCCTGACCTTTGCCCCCTGCC-CGGCCACCAGGGGGCGCCA	YY1-NR2F2-CTCF	1	0.0665836
	CAAGATGGCGGC-CCCCCTGACCTTTGCCCCCTGCC-GTGATGACGTGTCCCAT	YY1-NR2F2-XBP1	1	0.0149129
	CAAGATGGCGGC-CCCCCTGACCTTTGCCCCCTGCC-GTGATGACGTGTCCCAT	YY1-NR2F2-XBP1	0.114487	0.290921
	CAAGATGGCGGC-CCCCCTGACCTTTGCCCCCTGCC-GTGATGACGTGTCCCAT	YY1-NR2F2-XBP1	1	0.0757815
	CAAGATGGCGGC-GGGGATCGCGTGCCAGCCC-AGTTAATGATTAACCAA	YY1-AHR-HNF1A	0.1841	0.111289
	CAAGATGGCGGC-GGGGATCGCGTGCCAGCCC-AGTTAATGATTAACCAA	YY1-AHR-HNF1A	1	0.0287892
	CAAGATGGCGGC-GGGGATCGCGTGCCAGCCC-AGTTAATGATTAACCAA	YY1-AHR-HNF1A	1	0.00505445
	CAAGATGGCGGC-GGGGATCGCGTGCCAGCCC-GCGCTGTCCGTGGTGCTGA	YY1-AHR-REST	1	0.0408444
	CAAGATGGCGGC-GGGGATCGCGTGCCAGCCC-GCGCTGTCCGTGGTGCTGA	YY1-AHR-REST	1	0.0206208
	CAAGATGGCGGC-GGGGATCGCGTGCCAGCCC-GCGCTGTCCGTGGTGCTGA	YY1-AHR-REST	1	0.129215
	CAAGATGGCGGC-GGGGATCGCGTGCCAGCCC-CCGGGTCATTGGGGTCAGG	YY1-AHR-PPARA	1	0.00896799
	CAAGATGGCGGC-GGGGATCGCGTGCCAGCCC-CCGGGTCATTGGGGTCAGG	YY1-AHR-PPARA	1	0.032022
	CAAGATGGCGGC-GGGGATCGCGTGCCAGCCC-CCGGGTCATTGGGGTCAGG	YY1-AHR-PPARA	9.8281e-06	0.271596
	CAAGATGGCGGC-GGGGATCGCGTGCCAGCCC-CCCGGAAGTG	YY1-AHR-GABPA	1	0.0508598
	CAAGATGGCGGC-GGGGATCGCGTGCCAGCCC-CCCGGAAGTG	YY1-AHR-GABPA	1	0.0268162
	CAAGATGGCGGC-GGGGATCGCGTGCCAGCCC-CCCGGAAGTG	YY1-AHR-GABPA	1	0.0968653
	CAAGATGGCGGC-GGGGATCGCGTGCCAGCCC-TGCCCCAAGGCA	YY1-AHR-TFAP2C	1	0.0159884
	CAAGATGGCGGC-GGGGATCGCGTGCCAGCCC-TGCCCCAAGGCA	YY1-AHR-TFAP2C	1	0.000465091
	CAAGATGGCGGC-GGGGATCGCGTGCCAGCCC-TGCCCCAAGGCA	YY1-AHR-TFAP2C	1	0.0594021
	CAAGATGGCGGC-GGGGATCGCGTGCCAGCCC-CGGCCACCAGGGGGCGCCA	YY1-AHR-CTCF	1	0.0316563
	CAAGATGGCGGC-GGGGATCGCGTGCCAGCCC-CGGCCACCAGGGGGCGCCA	YY1-AHR-CTCF	1	0.0365482
	CAAGATGGCGGC-GGGGATCGCGTGCCAGCCC-CGGCCACCAGGGGGCGCCA	YY1-AHR-CTCF	1	0.0161745
	CAAGATGGCGGC-GGGGATCGCGTGCCAGCCC-GTGATGACGTGTCCCAT	YY1-AHR-XBP1	1	0.00572881
	CAAGATGGCGGC-GGGGATCGCGTGCCAGCCC-GTGATGACGTGTCCCAT	YY1-AHR-XBP1	1	0.029945
	CAAGATGGCGGC-GGGGATCGCGTGCCAGCCC-GTGATGACGTGTCCCAT	YY1-AHR-XBP1	1	0.0749876
	CAAGATGGCGGC-AGTTAATGATTAACCAA-GCGCTGTCCGTGGTGCTGA	YY1-HNF1A-REST	1	0.00345964
	CAAGATGGCGGC-AGTTAATGATTAACCAA-GCGCTGTCCGTGGTGCTGA	YY1-HNF1A-REST	1	0.0606335
	CAAGATGGCGGC-AGTTAATGATTAACCAA-GCGCTGTCCGTGGTGCTGA	YY1-HNF1A-REST	1	0.0932435
	CAAGATGGCGGC-AGTTAATGATTAACCAA-CCGGGTCATTGGGGTCAGG	YY1-HNF1A-PPARA	1	0.0750346
	CAAGATGGCGGC-AGTTAATGATTAACCAA-CCGGGTCATTGGGGTCAGG	YY1-HNF1A-PPARA	1	0.137492
	CAAGATGGCGGC-AGTTAATGATTAACCAA-CCGGGTCATTGGGGTCAGG	YY1-HNF1A-PPARA	0.177125	0.223105
	CAAGATGGCGGC-AGTTAATGATTAACCAA-CCCGGAAGTG	YY1-HNF1A-GABPA	0.0558226	0.162114
	CAAGATGGCGGC-AGTTAATGATTAACCAA-CCCGGAAGTG	YY1-HNF1A-GABPA	1	0.0360996
	CAAGATGGCGGC-AGTTAATGATTAACCAA-CCCGGAAGTG	YY1-HNF1A-GABPA	1	0.100284
	CAAGATGGCGGC-AGTTAATGATTAACCAA-TGCCCCAAGGCA	YY1-HNF1A-TFAP2C	0.119756	0.124572
	CAAGATGGCGGC-AGTTAATGATTAACCAA-TGCCCCAAGGCA	YY1-HNF1A-TFAP2C	1	0.0233324
	CAAGATGGCGGC-AGTTAATGATTAACCAA-TGCCCCAAGGCA	YY1-HNF1A-TFAP2C	1	0.0206443
	CAAGATGGCGGC-AGTTAATGATTAACCAA-CGGCCACCAGGGGGCGCCA	YY1-HNF1A-CTCF	1	0.0800074
	CAAGATGGCGGC-AGTTAATGATTAACCAA-CGGCCACCAGGGGGCGCCA	YY1-HNF1A-CTCF	1	0.00263216
	CAAGATGGCGGC-AGTTAATGATTAACCAA-CGGCCACCAGGGGGCGCCA	YY1-HNF1A-CTCF	1	0.0111862
	CAAGATGGCGGC-AGTTAATGATTAACCAA-GTGATGACGTGTCCCAT	YY1-HNF1A-XBP1	1	0.11243
	CAAGATGGCGGC-AGTTAATGATTAACCAA-GTGATGACGTGTCCCAT	YY1-HNF1A-XBP1	1	0.0266578
	CAAGATGGCGGC-AGTTAATGATTAACCAA-GTGATGACGTGTCCCAT	YY1-HNF1A-XBP1	0.73153	0.118395
	CAAGATGGCGGC-GCGCTGTCCGTGGTGCTGA-CCGGGTCATTGGGGTCAGG	YY1-REST-PPARA	1	0.0895739
	CAAGATGGCGGC-GCGCTGTCCGTGGTGCTGA-CCGGGTCATTGGGGTCAGG	YY1-REST-PPARA	1	0.0801171
	CAAGATGGCGGC-GCGCTGTCCGTGGTGCTGA-CCGGGTCATTGGGGTCAGG	YY1-REST-PPARA	0.0476371	0.264629
	CAAGATGGCGGC-GCGCTGTCCGTGGTGCTGA-CCCGGAAGTG	YY1-REST-GABPA	1	0.0698554
	CAAGATGGCGGC-GCGCTGTCCGTGGTGCTGA-CCCGGAAGTG	YY1-REST-GABPA	1	0.102043
	CAAGATGGCGGC-GCGCTGTCCGTGGTGCTGA-CCCGGAAGTG	YY1-REST-GABPA	1	0.0249494
	CAAGATGGCGGC-GCGCTGTCCGTGGTGCTGA-TGCCCCAAGGCA	YY1-REST-TFAP2C	1	0.0319161
	CAAGATGGCGGC-GCGCTGTCCGTGGTGCTGA-TGCCCCAAGGCA	YY1-REST-TFAP2C	1	0.139081
	CAAGATGGCGGC-GCGCTGTCCGTGGTGCTGA-TGCCCCAAGGCA	YY1-REST-TFAP2C	1	0.0140537
	CAAGATGGCGGC-GCGCTGTCCGTGGTGCTGA-CGGCCACCAGGGGGCGCCA	YY1-REST-CTCF	1	0.0846154
	CAAGATGGCGGC-GCGCTGTCCGTGGTGCTGA-CGGCCACCAGGGGGCGCCA	YY1-REST-CTCF	0.70342	0.186185
	CAAGATGGCGGC-GCGCTGTCCGTGGTGCTGA-CGGCCACCAGGGGGCGCCA	YY1-REST-CTCF	1	0.0510951
	CAAGATGGCGGC-GCGCTGTCCGTGGTGCTGA-GTGATGACGTGTCCCAT	YY1-REST-XBP1	1	0.140721
	CAAGATGGCGGC-GCGCTGTCCGTGGTGCTGA-GTGATGACGTGTCCCAT	YY1-REST-XBP1	1	0.121986
	CAAGATGGCGGC-GCGCTGTCCGTGGTGCTGA-GTGATGACGTGTCCCAT	YY1-REST-XBP1	1	0.00162466
	CAAGATGGCGGC-CCGGGTCATTGGGGTCAGG-CCCGGAAGTG	YY1-PPARA-GABPA	1	0.0309298
	CAAGATGGCGGC-CCGGGTCATTGGGGTCAGG-CCCGGAAGTG	YY1-PPARA-GABPA	0.0316224	0.209974
	CAAGATGGCGGC-CCGGGTCATTGGGGTCAGG-CCCGGAAGTG	YY1-PPARA-GABPA	1	0.113878
	CAAGATGGCGGC-CCGGGTCATTGGGGTCAGG-TGCCCCAAGGCA	YY1-PPARA-TFAP2C	1	0.0237988
	CAAGATGGCGGC-CCGGGTCATTGGGGTCAGG-TGCCCCAAGGCA	YY1-PPARA-TFAP2C	0.16247	0.172386
	CAAGATGGCGGC-CCGGGTCATTGGGGTCAGG-TGCCCCAAGGCA	YY1-PPARA-TFAP2C	1	0.0168758
	CAAGATGGCGGC-CCGGGTCATTGGGGTCAGG-CGGCCACCAGGGGGCGCCA	YY1-PPARA-CTCF	1	0.00634372
	CAAGATGGCGGC-CCGGGTCATTGGGGTCAGG-CGGCCACCAGGGGGCGCCA	YY1-PPARA-CTCF	0.0240311	0.223092
	CAAGATGGCGGC-CCGGGTCATTGGGGTCAGG-CGGCCACCAGGGGGCGCCA	YY1-PPARA-CTCF	1	0.0226496
	CAAGATGGCGGC-CCGGGTCATTGGGGTCAGG-GTGATGACGTGTCCCAT	YY1-PPARA-XBP1	1	0.0256373
	CAAGATGGCGGC-CCGGGTCATTGGGGTCAGG-GTGATGACGTGTCCCAT	YY1-PPARA-XBP1	0.462095	0.17597
	CAAGATGGCGGC-CCGGGTCATTGGGGTCAGG-GTGATGACGTGTCCCAT	YY1-PPARA-XBP1	1	0.0587507
	CAAGATGGCGGC-CCCGGAAGTG-TGCCCCAAGGCA	YY1-GABPA-TFAP2C	1	0.0510667
	CAAGATGGCGGC-CCCGGAAGTG-TGCCCCAAGGCA	YY1-GABPA-TFAP2C	1	0.0867653
	CAAGATGGCGGC-CCCGGAAGTG-TGCCCCAAGGCA	YY1-GABPA-TFAP2C	1	0.0238711
	CAAGATGGCGGC-CCCGGAAGTG-CGGCCACCAGGGGGCGCCA	YY1-GABPA-CTCF	1	0.00710952
	CAAGATGGCGGC-CCCGGAAGTG-CGGCCACCAGGGGGCGCCA	YY1-GABPA-CTCF	1	0.0464225
	CAAGATGGCGGC-CCCGGAAGTG-CGGCCACCAGGGGGCGCCA	YY1-GABPA-CTCF	1	0.0811624
	CAAGATGGCGGC-CCCGGAAGTG-GTGATGACGTGTCCCAT	YY1-GABPA-XBP1	1	0.044317
	CAAGATGGCGGC-CCCGGAAGTG-GTGATGACGTGTCCCAT	YY1-GABPA-XBP1	1	0.0294453
	CAAGATGGCGGC-CCCGGAAGTG-GTGATGACGTGTCCCAT	YY1-GABPA-XBP1	1	0.0435426
	CAAGATGGCGGC-TGCCCCAAGGCA-CGGCCACCAGGGGGCGCCA	YY1-TFAP2C-CTCF	1	0.0211571
	CAAGATGGCGGC-TGCCCCAAGGCA-CGGCCACCAGGGGGCGCCA	YY1-TFAP2C-CTCF	1	0.0707924
	CAAGATGGCGGC-TGCCCCAAGGCA-CGGCCACCAGGGGGCGCCA	YY1-TFAP2C-CTCF	1	0.0445251
	CAAGATGGCGGC-TGCCCCAAGGCA-GTGATGACGTGTCCCAT	YY1-TFAP2C-XBP1	1	0.015712
	CAAGATGGCGGC-TGCCCCAAGGCA-GTGATGACGTGTCCCAT	YY1-TFAP2C-XBP1	1	0.0482711
	CAAGATGGCGGC-TGCCCCAAGGCA-GTGATGACGTGTCCCAT	YY1-TFAP2C-XBP1	1	0.0563806
	CAAGATGGCGGC-CGGCCACCAGGGGGCGCCA-GTGATGACGTGTCCCAT	YY1-CTCF-XBP1	1	0.022858
	CAAGATGGCGGC-CGGCCACCAGGGGGCGCCA-GTGATGACGTGTCCCAT	YY1-CTCF-XBP1	1	0.0191485
	CAAGATGGCGGC-CGGCCACCAGGGGGCGCCA-GTGATGACGTGTCCCAT	YY1-CTCF-XBP1	1	0.0825721
	CCCCGCCCCC-CAAAATCAATAA-TGACTCA	SP1-ONECUT1-AP1	1	0.0866205
	CCCCGCCCCC-CAAAATCAATAA-TGACTCA	SP1-ONECUT1-AP1	0.460543	0.101714
	CCCCGCCCCC-CAAAATCAATAA-TGACTCA	SP1-ONECUT1-AP1	1	0.0222076
	CCCCGCCCCC-CAAAATCAATAA-GGGGCAAAGGTCA	SP1-ONECUT1-HNF4A	0.0439195	0.129948
	CCCCGCCCCC-CAAAATCAATAA-GGGGCAAAGGTCA	SP1-ONECUT1-HNF4A	1	0.0304677
	CCCCGCCCCC-CAAAATCAATAA-GGGGCAAAGGTCA	SP1-ONECUT1-HNF4A	1	0.0194584
	CCCCGCCCCC-CAAAATCAATAA-CAAAGGTCAGG	SP1-ONECUT1-RXRA	0.00193268	0.173807
	CCCCGCCCCC-CAAAATCAATAA-CAAAGGTCAGG	SP1-ONECUT1-RXRA	1	0.0441957
	CCCCGCCCCC-CAAAATCAATAA-CAAAGGTCAGG	SP1-ONECUT1-RXRA	1	0.00167781
	CCCCGCCCCC-CAAAATCAATAA-TGACGTCA	SP1-ONECUT1-CREB1	1.04033e-10	0.290742
	CCCCGCCCCC-CAAAATCAATAA-TGACGTCA	SP1-ONECUT1-CREB1	1	0.0593078
	CCCCGCCCCC-CAAAATCAATAA-TGACGTCA	SP1-ONECUT1-CREB1	1	1.38778e-17
	CCCCGCCCCC-CAAAATCAATAA-CCCCCTGACCTTTGCCCCCTGCC	SP1-ONECUT1-NR2F2	1	0.00655633
	CCCCGCCCCC-CAAAATCAATAA-CCCCCTGACCTTTGCCCCCTGCC	SP1-ONECUT1-NR2F2	1	0.101269
	CCCCGCCCCC-CAAAATCAATAA-CCCCCTGACCTTTGCCCCCTGCC	SP1-ONECUT1-NR2F2	1	0.00655633
	CCCCGCCCCC-CAAAATCAATAA-GGGGATCGCGTGCCAGCCC	SP1-ONECUT1-AHR	0.73635	0.0884572
	CCCCGCCCCC-CAAAATCAATAA-GGGGATCGCGTGCCAGCCC	SP1-ONECUT1-AHR	1	0.0376303
	CCCCGCCCCC-CAAAATCAATAA-GGGGATCGCGTGCCAGCCC	SP1-ONECUT1-AHR	1	0.0352004
	CCCCGCCCCC-CAAAATCAATAA-AGTTAATGATTAACCAA	SP1-ONECUT1-HNF1A	1	0.0617411
	CCCCGCCCCC-CAAAATCAATAA-AGTTAATGATTAACCAA	SP1-ONECUT1-HNF1A	1	0.0480817
	CCCCGCCCCC-CAAAATCAATAA-AGTTAATGATTAACCAA	SP1-ONECUT1-HNF1A	1	0.0604888
	CCCCGCCCCC-CAAAATCAATAA-GCGCTGTCCGTGGTGCTGA	SP1-ONECUT1-REST	0.000846579	0.237594
	CCCCGCCCCC-CAAAATCAATAA-GCGCTGTCCGTGGTGCTGA	SP1-ONECUT1-REST	1	0.104935
	CCCCGCCCCC-CAAAATCAATAA-GCGCTGTCCGTGGTGCTGA	SP1-ONECUT1-REST	0.121682	0.171755
	CCCCGCCCCC-CAAAATCAATAA-CCGGGTCATTGGGGTCAGG	SP1-ONECUT1-PPARA	0.119104	0.13728
	CCCCGCCCCC-CAAAATCAATAA-CCGGGTCATTGGGGTCAGG	SP1-ONECUT1-PPARA	1	0.0309826
	CCCCGCCCCC-CAAAATCAATAA-CCGGGTCATTGGGGTCAGG	SP1-ONECUT1-PPARA	1	0.0677851
	CCCCGCCCCC-CAAAATCAATAA-CCCGGAAGTG	SP1-ONECUT1-GABPA	0.00121896	0.210549
	CCCCGCCCCC-CAAAATCAATAA-CCCGGAAGTG	SP1-ONECUT1-GABPA	0.748347	0.125518
	CCCCGCCCCC-CAAAATCAATAA-CCCGGAAGTG	SP1-ONECUT1-GABPA	1	0.0818251
	CCCCGCCCCC-CAAAATCAATAA-TGCCCCAAGGCA	SP1-ONECUT1-TFAP2C	0.341531	0.110357
	CCCCGCCCCC-CAAAATCAATAA-TGCCCCAAGGCA	SP1-ONECUT1-TFAP2C	1	0.0935353
	CCCCGCCCCC-CAAAATCAATAA-TGCCCCAAGGCA	SP1-ONECUT1-TFAP2C	1	0.0189913
	CCCCGCCCCC-CAAAATCAATAA-CGGCCACCAGGGGGCGCCA	SP1-ONECUT1-CTCF	0.00026842	0.222578
	CCCCGCCCCC-CAAAATCAATAA-CGGCCACCAGGGGGCGCCA	SP1-ONECUT1-CTCF	1	0.0250775
	CCCCGCCCCC-CAAAATCAATAA-CGGCCACCAGGGGGCGCCA	SP1-ONECUT1-CTCF	1	0.00435344
	CCCCGCCCCC-CAAAATCAATAA-GTGATGACGTGTCCCAT	SP1-ONECUT1-XBP1	0.00109803	0.193963
	CCCCGCCCCC-CAAAATCAATAA-GTGATGACGTGTCCCAT	SP1-ONECUT1-XBP1	1	0.0857333
	CCCCGCCCCC-CAAAATCAATAA-GTGATGACGTGTCCCAT	SP1-ONECUT1-XBP1	1	0.0648211
	CCCCGCCCCC-TGACTCA-GGGGCAAAGGTCA	SP1-AP1-HNF4A	0.288985	0.115497
	CCCCGCCCCC-TGACTCA-GGGGCAAAGGTCA	SP1-AP1-HNF4A	1	0.0848692
	CCCCGCCCCC-TGACTCA-GGGGCAAAGGTCA	SP1-AP1-HNF4A	1	0.0590107
	CCCCGCCCCC-TGACTCA-CAAAGGTCAGG	SP1-AP1-RXRA	0.00893003	0.142439
	CCCCGCCCCC-TGACTCA-CAAAGGTCAGG	SP1-AP1-RXRA	1	0.0250944
	CCCCGCCCCC-TGACTCA-CAAAGGTCAGG	SP1-AP1-RXRA	1	0.0735791
	CCCCGCCCCC-TGACTCA-TGACGTCA	SP1-AP1-CREB1	4.86799e-05	0.196919
	CCCCGCCCCC-TGACTCA-TGACGTCA	SP1-AP1-CREB1	1	0.0140506
	CCCCGCCCCC-TGACTCA-TGACGTCA	SP1-AP1-CREB1	1	0
	CCCCGCCCCC-TGACTCA-CCCCCTGACCTTTGCCCCCTGCC	SP1-AP1-NR2F2	1	0.00514084
	CCCCGCCCCC-TGACTCA-CCCCCTGACCTTTGCCCCCTGCC	SP1-AP1-NR2F2	1	0.110601
	CCCCGCCCCC-TGACTCA-CCCCCTGACCTTTGCCCCCTGCC	SP1-AP1-NR2F2	1	0.0356675
	CCCCGCCCCC-TGACTCA-GGGGATCGCGTGCCAGCCC	SP1-AP1-AHR	0.0156538	0.141662
	CCCCGCCCCC-TGACTCA-GGGGATCGCGTGCCAGCCC	SP1-AP1-AHR	1	0.0232762
	CCCCGCCCCC-TGACTCA-GGGGATCGCGTGCCAGCCC	SP1-AP1-AHR	1	0.0189791
	CCCCGCCCCC-TGACTCA-AGTTAATGATTAACCAA	SP1-AP1-HNF1A	0.0335561	0.132651
	CCCCGCCCCC-TGACTCA-AGTTAATGATTAACCAA	SP1-AP1-HNF1A	1	0.0285669
	CCCCGCCCCC-TGACTCA-AGTTAATGATTAACCAA	SP1-AP1-HNF1A	1	0.020952
	CCCCGCCCCC-TGACTCA-GCGCTGTCCGTGGTGCTGA	SP1-AP1-REST	0.00804787	0.251532
	CCCCGCCCCC-TGACTCA-GCGCTGTCCGTGGTGCTGA	SP1-AP1-REST	1	0.0795902
	CCCCGCCCCC-TGACTCA-GCGCTGTCCGTGGTGCTGA	SP1-AP1-REST	0.0319576	0.229199
	CCCCGCCCCC-TGACTCA-CCGGGTCATTGGGGTCAGG	SP1-AP1-PPARA	1	0.0869408
	CCCCGCCCCC-TGACTCA-CCGGGTCATTGGGGTCAGG	SP1-AP1-PPARA	1	0.0180944
	CCCCGCCCCC-TGACTCA-CCGGGTCATTGGGGTCAGG	SP1-AP1-PPARA	0.0228433	0.195476
	CCCCGCCCCC-TGACTCA-CCCGGAAGTG	SP1-AP1-GABPA	0.000132954	0.272667
	CCCCGCCCCC-TGACTCA-CCCGGAAGTG	SP1-AP1-GABPA	1	0.0119732
	CCCCGCCCCC-TGACTCA-CCCGGAAGTG	SP1-AP1-GABPA	1	0.0224954
	CCCCGCCCCC-TGACTCA-TGCCCCAAGGCA	SP1-AP1-TFAP2C	0.00106719	0.188212
	CCCCGCCCCC-TGACTCA-TGCCCCAAGGCA	SP1-AP1-TFAP2C	1	0.0194564
	CCCCGCCCCC-TGACTCA-TGCCCCAAGGCA	SP1-AP1-TFAP2C	1	0.0746479
	CCCCGCCCCC-TGACTCA-CGGCCACCAGGGGGCGCCA	SP1-AP1-CTCF	0.000202899	0.208609
	CCCCGCCCCC-TGACTCA-CGGCCACCAGGGGGCGCCA	SP1-AP1-CTCF	1	0.0678017
	CCCCGCCCCC-TGACTCA-CGGCCACCAGGGGGCGCCA	SP1-AP1-CTCF	1	0.0783037
	CCCCGCCCCC-TGACTCA-GTGATGACGTGTCCCAT	SP1-AP1-XBP1	1.00948e-08	0.293569
	CCCCGCCCCC-TGACTCA-GTGATGACGTGTCCCAT	SP1-AP1-XBP1	1	0.0371931
	CCCCGCCCCC-TGACTCA-GTGATGACGTGTCCCAT	SP1-AP1-XBP1	1	0.0986338
	CCCCGCCCCC-GGGGCAAAGGTCA-CAAAGGTCAGG	SP1-HNF4A-RXRA	0.404279	0.104879
	CCCCGCCCCC-GGGGCAAAGGTCA-CAAAGGTCAGG	SP1-HNF4A-RXRA	1	0.0759875
	CCCCGCCCCC-GGGGCAAAGGTCA-CAAAGGTCAGG	SP1-HNF4A-RXRA	1	0.0363429
	CCCCGCCCCC-GGGGCAAAGGTCA-TGACGTCA	SP1-HNF4A-CREB1	5.56552e-05	0.162703
	CCCCGCCCCC-GGGGCAAAGGTCA-TGACGTCA	SP1-HNF4A-CREB1	1	0.00727441
	CCCCGCCCCC-GGGGCAAAGGTCA-TGACGTCA	SP1-HNF4A-CREB1	1	1.38778e-17
	CCCCGCCCCC-GGGGCAAAGGTCA-CCCCCTGACCTTTGCCCCCTGCC	SP1-HNF4A-NR2F2	1	0.107163
	CCCCGCCCCC-GGGGCAAAGGTCA-CCCCCTGACCTTTGCCCCCTGCC	SP1-HNF4A-NR2F2	1	0.0737008
	CCCCGCCCCC-GGGGCAAAGGTCA-CCCCCTGACCTTTGCCCCCTGCC	SP1-HNF4A-NR2F2	1	0.108317
	CCCCGCCCCC-GGGGCAAAGGTCA-GGGGATCGCGTGCCAGCCC	SP1-HNF4A-AHR	0.0153203	0.145953
	CCCCGCCCCC-GGGGCAAAGGTCA-GGGGATCGCGTGCCAGCCC	SP1-HNF4A-AHR	1	0.0781803
	CCCCGCCCCC-GGGGCAAAGGTCA-GGGGATCGCGTGCCAGCCC	SP1-HNF4A-AHR	1	0.0160153
	CCCCGCCCCC-GGGGCAAAGGTCA-AGTTAATGATTAACCAA	SP1-HNF4A-HNF1A	1	0.0894372
	CCCCGCCCCC-GGGGCAAAGGTCA-AGTTAATGATTAACCAA	SP1-HNF4A-HNF1A	1	0.0492452
	CCCCGCCCCC-GGGGCAAAGGTCA-AGTTAATGATTAACCAA	SP1-HNF4A-HNF1A	1	0.031853
	CCCCGCCCCC-GGGGCAAAGGTCA-GCGCTGTCCGTGGTGCTGA	SP1-HNF4A-REST	0.127723	0.19758
	CCCCGCCCCC-GGGGCAAAGGTCA-GCGCTGTCCGTGGTGCTGA	SP1-HNF4A-REST	1	0.119474
	CCCCGCCCCC-GGGGCAAAGGTCA-GCGCTGTCCGTGGTGCTGA	SP1-HNF4A-REST	0.679068	0.162982
	CCCCGCCCCC-GGGGCAAAGGTCA-CCGGGTCATTGGGGTCAGG	SP1-HNF4A-PPARA	1	0.102515
	CCCCGCCCCC-GGGGCAAAGGTCA-CCGGGTCATTGGGGTCAGG	SP1-HNF4A-PPARA	1	0.0449625
	CCCCGCCCCC-GGGGCAAAGGTCA-CCGGGTCATTGGGGTCAGG	SP1-HNF4A-PPARA	0.259388	0.143523
	CCCCGCCCCC-GGGGCAAAGGTCA-CCCGGAAGTG	SP1-HNF4A-GABPA	0.0284269	0.171633
	CCCCGCCCCC-GGGGCAAAGGTCA-CCCGGAAGTG	SP1-HNF4A-GABPA	1	0.0947719
	CCCCGCCCCC-GGGGCAAAGGTCA-CCCGGAAGTG	SP1-HNF4A-GABPA	1	0.0436191
	CCCCGCCCCC-GGGGCAAAGGTCA-TGCCCCAAGGCA	SP1-HNF4A-TFAP2C	0.0306613	0.144837
	CCCCGCCCCC-GGGGCAAAGGTCA-TGCCCCAAGGCA	SP1-HNF4A-TFAP2C	1	0.0759267
	CCCCGCCCCC-GGGGCAAAGGTCA-TGCCCCAAGGCA	SP1-HNF4A-TFAP2C	1	0.0373226
	CCCCGCCCCC-GGGGCAAAGGTCA-CGGCCACCAGGGGGCGCCA	SP1-HNF4A-CTCF	0.00778588	0.169211
	CCCCGCCCCC-GGGGCAAAGGTCA-CGGCCACCAGGGGGCGCCA	SP1-HNF4A-CTCF	0.10075	0.140154
	CCCCGCCCCC-GGGGCAAAGGTCA-CGGCCACCAGGGGGCGCCA	SP1-HNF4A-CTCF	1	0.0612129
	CCCCGCCCCC-GGGGCAAAGGTCA-GTGATGACGTGTCCCAT	SP1-HNF4A-XBP1	7.3036e-05	0.232109
	CCCCGCCCCC-GGGGCAAAGGTCA-GTGATGACGTGTCCCAT	SP1-HNF4A-XBP1	1	0.0675035
	CCCCGCCCCC-GGGGCAAAGGTCA-GTGATGACGTGTCCCAT	SP1-HNF4A-XBP1	1	0.106324
	CCCCGCCCCC-CAAAGGTCAGG-TGACGTCA	SP1-RXRA-CREB1	3.40796e-05	0.162129
	CCCCGCCCCC-CAAAGGTCAGG-TGACGTCA	SP1-RXRA-CREB1	1	0.0103288
	CCCCGCCCCC-CAAAGGTCAGG-TGACGTCA	SP1-RXRA-CREB1	1	0
	CCCCGCCCCC-CAAAGGTCAGG-CCCCCTGACCTTTGCCCCCTGCC	SP1-RXRA-NR2F2	1	0.0664143
	CCCCGCCCCC-CAAAGGTCAGG-CCCCCTGACCTTTGCCCCCTGCC	SP1-RXRA-NR2F2	1	0.0828527
	CCCCGCCCCC-CAAAGGTCAGG-CCCCCTGACCTTTGCCCCCTGCC	SP1-RXRA-NR2F2	1	0.0814433
	CCCCGCCCCC-CAAAGGTCAGG-GGGGATCGCGTGCCAGCCC	SP1-RXRA-AHR	0.0369416	0.193103
	CCCCGCCCCC-CAAAGGTCAGG-GGGGATCGCGTGCCAGCCC	SP1-RXRA-AHR	1	0.0140253
	CCCCGCCCCC-CAAAGGTCAGG-GGGGATCGCGTGCCAGCCC	SP1-RXRA-AHR	1	0.0301572
	CCCCGCCCCC-CAAAGGTCAGG-AGTTAATGATTAACCAA	SP1-RXRA-HNF1A	1	0.105456
	CCCCGCCCCC-CAAAGGTCAGG-AGTTAATGATTAACCAA	SP1-RXRA-HNF1A	1	0.00706177
	CCCCGCCCCC-CAAAGGTCAGG-AGTTAATGATTAACCAA	SP1-RXRA-HNF1A	1	0.0657805
	CCCCGCCCCC-CAAAGGTCAGG-GCGCTGTCCGTGGTGCTGA	SP1-RXRA-REST	0.0500049	0.253794
	CCCCGCCCCC-CAAAGGTCAGG-GCGCTGTCCGTGGTGCTGA	SP1-RXRA-REST	1	0.0303059
	CCCCGCCCCC-CAAAGGTCAGG-GCGCTGTCCGTGGTGCTGA	SP1-RXRA-REST	1	0.123188
	CCCCGCCCCC-CAAAGGTCAGG-CCGGGTCATTGGGGTCAGG	SP1-RXRA-PPARA	0.0116753	0.221586
	CCCCGCCCCC-CAAAGGTCAGG-CCGGGTCATTGGGGTCAGG	SP1-RXRA-PPARA	1	0.00660635
	CCCCGCCCCC-CAAAGGTCAGG-CCGGGTCATTGGGGTCAGG	SP1-RXRA-PPARA	0.552181	0.156895
	CCCCGCCCCC-CAAAGGTCAGG-CCCGGAAGTG	SP1-RXRA-GABPA	0.069215	0.188716
	CCCCGCCCCC-CAAAGGTCAGG-CCCGGAAGTG	SP1-RXRA-GABPA	1	0.00603117
	CCCCGCCCCC-CAAAGGTCAGG-CCCGGAAGTG	SP1-RXRA-GABPA	1	0.0383582
	CCCCGCCCCC-CAAAGGTCAGG-TGCCCCAAGGCA	SP1-RXRA-TFAP2C	8.11221e-05	0.197783
	CCCCGCCCCC-CAAAGGTCAGG-TGCCCCAAGGCA	SP1-RXRA-TFAP2C	1	0.0390295
	CCCCGCCCCC-CAAAGGTCAGG-TGCCCCAAGGCA	SP1-RXRA-TFAP2C	1	0.0390578
	CCCCGCCCCC-CAAAGGTCAGG-CGGCCACCAGGGGGCGCCA	SP1-RXRA-CTCF	0.0271388	0.177669
	CCCCGCCCCC-CAAAGGTCAGG-CGGCCACCAGGGGGCGCCA	SP1-RXRA-CTCF	1	0.0293954
	CCCCGCCCCC-CAAAGGTCAGG-CGGCCACCAGGGGGCGCCA	SP1-RXRA-CTCF	1	0.0232082
	CCCCGCCCCC-CAAAGGTCAGG-GTGATGACGTGTCCCAT	SP1-RXRA-XBP1	0.0167042	0.209072
	CCCCGCCCCC-CAAAGGTCAGG-GTGATGACGTGTCCCAT	SP1-RXRA-XBP1	1	0.0175997
	CCCCGCCCCC-CAAAGGTCAGG-GTGATGACGTGTCCCAT	SP1-RXRA-XBP1	1	0.0257447
	CCCCGCCCCC-TGACGTCA-CCCCCTGACCTTTGCCCCCTGCC	SP1-CREB1-NR2F2	1	0.100793
	CCCCGCCCCC-TGACGTCA-CCCCCTGACCTTTGCCCCCTGCC	SP1-CREB1-NR2F2	1	6.93889e-18
	CCCCGCCCCC-TGACGTCA-CCCCCTGACCTTTGCCCCCTGCC	SP1-CREB1-NR2F2	1	0.100793
	CCCCGCCCCC-TGACGTCA-GGGGATCGCGTGCCAGCCC	SP1-CREB1-AHR	2.29828e-10	0.249577
	CCCCGCCCCC-TGACGTCA-GGGGATCGCGTGCCAGCCC	SP1-CREB1-AHR	1	0
	CCCCGCCCCC-TGACGTCA-GGGGATCGCGTGCCAGCCC	SP1-CREB1-AHR	1	0.00179389
	CCCCGCCCCC-TGACGTCA-AGTTAATGATTAACCAA	SP1-CREB1-HNF1A	1.79645e-07	0.221745
	CCCCGCCCCC-TGACGTCA-AGTTAATGATTAACCAA	SP1-CREB1-HNF1A	1	0
	CCCCGCCCCC-TGACGTCA-AGTTAATGATTAACCAA	SP1-CREB1-HNF1A	1	0.0401514
	CCCCGCCCCC-TGACGTCA-GCGCTGTCCGTGGTGCTGA	SP1-CREB1-REST	6.49539e-05	0.300064
	CCCCGCCCCC-TGACGTCA-GCGCTGTCCGTGGTGCTGA	SP1-CREB1-REST	1	0
	CCCCGCCCCC-TGACGTCA-GCGCTGTCCGTGGTGCTGA	SP1-CREB1-REST	0.524875	0.162483
	CCCCGCCCCC-TGACGTCA-CCGGGTCATTGGGGTCAGG	SP1-CREB1-PPARA	0.0870833	0.143143
	CCCCGCCCCC-TGACGTCA-CCGGGTCATTGGGGTCAGG	SP1-CREB1-PPARA	1	0
	CCCCGCCCCC-TGACGTCA-CCGGGTCATTGGGGTCAGG	SP1-CREB1-PPARA	1	0.0927238
	CCCCGCCCCC-TGACGTCA-CCCGGAAGTG	SP1-CREB1-GABPA	7.456e-07	0.31018
	CCCCGCCCCC-TGACGTCA-CCCGGAAGTG	SP1-CREB1-GABPA	1	0
	CCCCGCCCCC-TGACGTCA-CCCGGAAGTG	SP1-CREB1-GABPA	1	0.114252
	CCCCGCCCCC-TGACGTCA-TGCCCCAAGGCA	SP1-CREB1-TFAP2C	1.46169e-08	0.232898
	CCCCGCCCCC-TGACGTCA-TGCCCCAAGGCA	SP1-CREB1-TFAP2C	1	1.04083e-17
	CCCCGCCCCC-TGACGTCA-TGCCCCAAGGCA	SP1-CREB1-TFAP2C	0.803818	0.0931732
	CCCCGCCCCC-TGACGTCA-CGGCCACCAGGGGGCGCCA	SP1-CREB1-CTCF	2.7613e-12	0.294158
	CCCCGCCCCC-TGACGTCA-CGGCCACCAGGGGGCGCCA	SP1-CREB1-CTCF	1	4.16334e-17
	CCCCGCCCCC-TGACGTCA-CGGCCACCAGGGGGCGCCA	SP1-CREB1-CTCF	1	0.0568735
	CCCCGCCCCC-TGACGTCA-GTGATGACGTGTCCCAT	SP1-CREB1-XBP1	5.78157e-08	0.296491
	CCCCGCCCCC-TGACGTCA-GTGATGACGTGTCCCAT	SP1-CREB1-XBP1	1	6.93889e-18
	CCCCGCCCCC-TGACGTCA-GTGATGACGTGTCCCAT	SP1-CREB1-XBP1	1	0.00806637
	CCCCGCCCCC-CCCCCTGACCTTTGCCCCCTGCC-GGGGATCGCGTGCCAGCCC	SP1-NR2F2-AHR	1	0.0776137
	CCCCGCCCCC-CCCCCTGACCTTTGCCCCCTGCC-GGGGATCGCGTGCCAGCCC	SP1-NR2F2-AHR	0.109833	0.163632
	CCCCGCCCCC-CCCCCTGACCTTTGCCCCCTGCC-GGGGATCGCGTGCCAGCCC	SP1-NR2F2-AHR	1	0.0118681
	CCCCGCCCCC-CCCCCTGACCTTTGCCCCCTGCC-AGTTAATGATTAACCAA	SP1-NR2F2-HNF1A	1	0.0181571
	CCCCGCCCCC-CCCCCTGACCTTTGCCCCCTGCC-AGTTAATGATTAACCAA	SP1-NR2F2-HNF1A	1	0.0181571
	CCCCGCCCCC-CCCCCTGACCTTTGCCCCCTGCC-AGTTAATGATTAACCAA	SP1-NR2F2-HNF1A	1	0.0561748
	CCCCGCCCCC-CCCCCTGACCTTTGCCCCCTGCC-GCGCTGTCCGTGGTGCTGA	SP1-NR2F2-REST	1	0.0571047
	CCCCGCCCCC-CCCCCTGACCTTTGCCCCCTGCC-GCGCTGTCCGTGGTGCTGA	SP1-NR2F2-REST	1	0.11563
	CCCCGCCCCC-CCCCCTGACCTTTGCCCCCTGCC-GCGCTGTCCGTGGTGCTGA	SP1-NR2F2-REST	1	0.0659141
	CCCCGCCCCC-CCCCCTGACCTTTGCCCCCTGCC-CCGGGTCATTGGGGTCAGG	SP1-NR2F2-PPARA	1	0.0460023
	CCCCGCCCCC-CCCCCTGACCTTTGCCCCCTGCC-CCGGGTCATTGGGGTCAGG	SP1-NR2F2-PPARA	0.83452	0.139074
	CCCCGCCCCC-CCCCCTGACCTTTGCCCCCTGCC-CCGGGTCATTGGGGTCAGG	SP1-NR2F2-PPARA	0.323271	0.156644
	CCCCGCCCCC-CCCCCTGACCTTTGCCCCCTGCC-CCCGGAAGTG	SP1-NR2F2-GABPA	1	0.0698424
	CCCCGCCCCC-CCCCCTGACCTTTGCCCCCTGCC-CCCGGAAGTG	SP1-NR2F2-GABPA	1	0.0698424
	CCCCGCCCCC-CCCCCTGACCTTTGCCCCCTGCC-CCCGGAAGTG	SP1-NR2F2-GABPA	1	0.0648865
	CCCCGCCCCC-CCCCCTGACCTTTGCCCCCTGCC-TGCCCCAAGGCA	SP1-NR2F2-TFAP2C	1	0.0488697
	CCCCGCCCCC-CCCCCTGACCTTTGCCCCCTGCC-TGCCCCAAGGCA	SP1-NR2F2-TFAP2C	1	0.0854708
	CCCCGCCCCC-CCCCCTGACCTTTGCCCCCTGCC-TGCCCCAAGGCA	SP1-NR2F2-TFAP2C	1	0.015324
	CCCCGCCCCC-CCCCCTGACCTTTGCCCCCTGCC-CGGCCACCAGGGGGCGCCA	SP1-NR2F2-CTCF	1	0.0587632
	CCCCGCCCCC-CCCCCTGACCTTTGCCCCCTGCC-CGGCCACCAGGGGGCGCCA	SP1-NR2F2-CTCF	1	0.102537
	CCCCGCCCCC-CCCCCTGACCTTTGCCCCCTGCC-CGGCCACCAGGGGGCGCCA	SP1-NR2F2-CTCF	1	0.0674082
	CCCCGCCCCC-CCCCCTGACCTTTGCCCCCTGCC-GTGATGACGTGTCCCAT	SP1-NR2F2-XBP1	1	0.036086
	CCCCGCCCCC-CCCCCTGACCTTTGCCCCCTGCC-GTGATGACGTGTCCCAT	SP1-NR2F2-XBP1	1	0.0103511
	CCCCGCCCCC-CCCCCTGACCTTTGCCCCCTGCC-GTGATGACGTGTCCCAT	SP1-NR2F2-XBP1	0.461899	0.131649
	CCCCGCCCCC-GGGGATCGCGTGCCAGCCC-AGTTAATGATTAACCAA	SP1-AHR-HNF1A	1	0.0744137
	CCCCGCCCCC-GGGGATCGCGTGCCAGCCC-AGTTAATGATTAACCAA	SP1-AHR-HNF1A	1	0.0222046
	CCCCGCCCCC-GGGGATCGCGTGCCAGCCC-AGTTAATGATTAACCAA	SP1-AHR-HNF1A	1	0.0484374
	CCCCGCCCCC-GGGGATCGCGTGCCAGCCC-GCGCTGTCCGTGGTGCTGA	SP1-AHR-REST	0.0937031	0.176418
	CCCCGCCCCC-GGGGATCGCGTGCCAGCCC-GCGCTGTCCGTGGTGCTGA	SP1-AHR-REST	1	0.0110875
	CCCCGCCCCC-GGGGATCGCGTGCCAGCCC-GCGCTGTCCGTGGTGCTGA	SP1-AHR-REST	0.060682	0.183068
	CCCCGCCCCC-GGGGATCGCGTGCCAGCCC-CCGGGTCATTGGGGTCAGG	SP1-AHR-PPARA	1	0.0886069
	CCCCGCCCCC-GGGGATCGCGTGCCAGCCC-CCGGGTCATTGGGGTCAGG	SP1-AHR-PPARA	1	0.0391229
	CCCCGCCCCC-GGGGATCGCGTGCCAGCCC-CCGGGTCATTGGGGTCAGG	SP1-AHR-PPARA	0.0462103	0.160888
	CCCCGCCCCC-GGGGATCGCGTGCCAGCCC-CCCGGAAGTG	SP1-AHR-GABPA	0.0214026	0.186018
	CCCCGCCCCC-GGGGATCGCGTGCCAGCCC-CCCGGAAGTG	SP1-AHR-GABPA	1	0.0251517
	CCCCGCCCCC-GGGGATCGCGTGCCAGCCC-CCCGGAAGTG	SP1-AHR-GABPA	1	0.095312
	CCCCGCCCCC-GGGGATCGCGTGCCAGCCC-TGCCCCAAGGCA	SP1-AHR-TFAP2C	0.00198122	0.163927
	CCCCGCCCCC-GGGGATCGCGTGCCAGCCC-TGCCCCAAGGCA	SP1-AHR-TFAP2C	1	0.00730364
	CCCCGCCCCC-GGGGATCGCGTGCCAGCCC-TGCCCCAAGGCA	SP1-AHR-TFAP2C	1	0.0266232
	CCCCGCCCCC-GGGGATCGCGTGCCAGCCC-CGGCCACCAGGGGGCGCCA	SP1-AHR-CTCF	0.00347936	0.180137
	CCCCGCCCCC-GGGGATCGCGTGCCAGCCC-CGGCCACCAGGGGGCGCCA	SP1-AHR-CTCF	1	0.0436607
	CCCCGCCCCC-GGGGATCGCGTGCCAGCCC-CGGCCACCAGGGGGCGCCA	SP1-AHR-CTCF	1	0.0136963
	CCCCGCCCCC-GGGGATCGCGTGCCAGCCC-GTGATGACGTGTCCCAT	SP1-AHR-XBP1	0.0108073	0.172072
	CCCCGCCCCC-GGGGATCGCGTGCCAGCCC-GTGATGACGTGTCCCAT	SP1-AHR-XBP1	1	0.0341816
	CCCCGCCCCC-GGGGATCGCGTGCCAGCCC-GTGATGACGTGTCCCAT	SP1-AHR-XBP1	1	0.0911341
	CCCCGCCCCC-AGTTAATGATTAACCAA-GCGCTGTCCGTGGTGCTGA	SP1-HNF1A-REST	0.102762	0.169401
	CCCCGCCCCC-AGTTAATGATTAACCAA-GCGCTGTCCGTGGTGCTGA	SP1-HNF1A-REST	1	0.048742
	CCCCGCCCCC-AGTTAATGATTAACCAA-GCGCTGTCCGTGGTGCTGA	SP1-HNF1A-REST	1	0.0980762
	CCCCGCCCCC-AGTTAATGATTAACCAA-CCGGGTCATTGGGGTCAGG	SP1-HNF1A-PPARA	1	0.0814327
	CCCCGCCCCC-AGTTAATGATTAACCAA-CCGGGTCATTGGGGTCAGG	SP1-HNF1A-PPARA	1	0.126761
	CCCCGCCCCC-AGTTAATGATTAACCAA-CCGGGTCATTGGGGTCAGG	SP1-HNF1A-PPARA	0.902121	0.145272
	CCCCGCCCCC-AGTTAATGATTAACCAA-CCCGGAAGTG	SP1-HNF1A-GABPA	0.116485	0.137116
	CCCCGCCCCC-AGTTAATGATTAACCAA-CCCGGAAGTG	SP1-HNF1A-GABPA	1	0.0976204
	CCCCGCCCCC-AGTTAATGATTAACCAA-CCCGGAAGTG	SP1-HNF1A-GABPA	1	0.0863189
	CCCCGCCCCC-AGTTAATGATTAACCAA-TGCCCCAAGGCA	SP1-HNF1A-TFAP2C	1	0.0795464
	CCCCGCCCCC-AGTTAATGATTAACCAA-TGCCCCAAGGCA	SP1-HNF1A-TFAP2C	1	0.0089494
	CCCCGCCCCC-AGTTAATGATTAACCAA-TGCCCCAAGGCA	SP1-HNF1A-TFAP2C	1	0.042308
	CCCCGCCCCC-AGTTAATGATTAACCAA-CGGCCACCAGGGGGCGCCA	SP1-HNF1A-CTCF	0.000469502	0.181993
	CCCCGCCCCC-AGTTAATGATTAACCAA-CGGCCACCAGGGGGCGCCA	SP1-HNF1A-CTCF	1	0.0494787
	CCCCGCCCCC-AGTTAATGATTAACCAA-CGGCCACCAGGGGGCGCCA	SP1-HNF1A-CTCF	1	0.0376259
	CCCCGCCCCC-AGTTAATGATTAACCAA-GTGATGACGTGTCCCAT	SP1-HNF1A-XBP1	7.82856e-05	0.261922
	CCCCGCCCCC-AGTTAATGATTAACCAA-GTGATGACGTGTCCCAT	SP1-HNF1A-XBP1	1	0.0466022
	CCCCGCCCCC-AGTTAATGATTAACCAA-GTGATGACGTGTCCCAT	SP1-HNF1A-XBP1	1	0.102371
	CCCCGCCCCC-GCGCTGTCCGTGGTGCTGA-CCGGGTCATTGGGGTCAGG	SP1-REST-PPARA	0.33084	0.202932
	CCCCGCCCCC-GCGCTGTCCGTGGTGCTGA-CCGGGTCATTGGGGTCAGG	SP1-REST-PPARA	1	0.10751
	CCCCGCCCCC-GCGCTGTCCGTGGTGCTGA-CCGGGTCATTGGGGTCAGG	SP1-REST-PPARA	0.454844	0.195334
	CCCCGCCCCC-GCGCTGTCCGTGGTGCTGA-CCCGGAAGTG	SP1-REST-GABPA	0.000720757	0.312116
	CCCCGCCCCC-GCGCTGTCCGTGGTGCTGA-CCCGGAAGTG	SP1-REST-GABPA	1	0.169117
	CCCCGCCCCC-GCGCTGTCCGTGGTGCTGA-CCCGGAAGTG	SP1-REST-GABPA	1	0.0849041
	CCCCGCCCCC-GCGCTGTCCGTGGTGCTGA-TGCCCCAAGGCA	SP1-REST-TFAP2C	0.00630113	0.255351
	CCCCGCCCCC-GCGCTGTCCGTGGTGCTGA-TGCCCCAAGGCA	SP1-REST-TFAP2C	1	0.130562
	CCCCGCCCCC-GCGCTGTCCGTGGTGCTGA-TGCCCCAAGGCA	SP1-REST-TFAP2C	1	0.137687
	CCCCGCCCCC-GCGCTGTCCGTGGTGCTGA-CGGCCACCAGGGGGCGCCA	SP1-REST-CTCF	0.0264162	0.241517
	CCCCGCCCCC-GCGCTGTCCGTGGTGCTGA-CGGCCACCAGGGGGCGCCA	SP1-REST-CTCF	1	0.146717
	CCCCGCCCCC-GCGCTGTCCGTGGTGCTGA-CGGCCACCAGGGGGCGCCA	SP1-REST-CTCF	1	0.00565171
	CCCCGCCCCC-GCGCTGTCCGTGGTGCTGA-GTGATGACGTGTCCCAT	SP1-REST-XBP1	2.19731e-05	0.360355
	CCCCGCCCCC-GCGCTGTCCGTGGTGCTGA-GTGATGACGTGTCCCAT	SP1-REST-XBP1	0.520382	0.192479
	CCCCGCCCCC-GCGCTGTCCGTGGTGCTGA-GTGATGACGTGTCCCAT	SP1-REST-XBP1	1	0.10317
	CCCCGCCCCC-CCGGGTCATTGGGGTCAGG-CCCGGAAGTG	SP1-PPARA-GABPA	0.987705	0.125274
	CCCCGCCCCC-CCGGGTCATTGGGGTCAGG-CCCGGAAGTG	SP1-PPARA-GABPA	1	0.0924022
	CCCCGCCCCC-CCGGGTCATTGGGGTCAGG-CCCGGAAGTG	SP1-PPARA-GABPA	1	0.0472329
	CCCCGCCCCC-CCGGGTCATTGGGGTCAGG-TGCCCCAAGGCA	SP1-PPARA-TFAP2C	1	0.107012
	CCCCGCCCCC-CCGGGTCATTGGGGTCAGG-TGCCCCAAGGCA	SP1-PPARA-TFAP2C	0.0420756	0.162033
	CCCCGCCCCC-CCGGGTCATTGGGGTCAGG-TGCCCCAAGGCA	SP1-PPARA-TFAP2C	1	0.00504526
	CCCCGCCCCC-CCGGGTCATTGGGGTCAGG-CGGCCACCAGGGGGCGCCA	SP1-PPARA-CTCF	0.00423876	0.241968
	CCCCGCCCCC-CCGGGTCATTGGGGTCAGG-CGGCCACCAGGGGGCGCCA	SP1-PPARA-CTCF	1	0.102707
	CCCCGCCCCC-CCGGGTCATTGGGGTCAGG-CGGCCACCAGGGGGCGCCA	SP1-PPARA-CTCF	1	0.0372436
	CCCCGCCCCC-CCGGGTCATTGGGGTCAGG-GTGATGACGTGTCCCAT	SP1-PPARA-XBP1	0.0430391	0.209437
	CCCCGCCCCC-CCGGGTCATTGGGGTCAGG-GTGATGACGTGTCCCAT	SP1-PPARA-XBP1	0.485618	0.16503
	CCCCGCCCCC-CCGGGTCATTGGGGTCAGG-GTGATGACGTGTCCCAT	SP1-PPARA-XBP1	1	0.0562081
	CCCCGCCCCC-CCCGGAAGTG-TGCCCCAAGGCA	SP1-GABPA-TFAP2C	0.000366886	0.243787
	CCCCGCCCCC-CCCGGAAGTG-TGCCCCAAGGCA	SP1-GABPA-TFAP2C	1	0.0412732
	CCCCGCCCCC-CCCGGAAGTG-TGCCCCAAGGCA	SP1-GABPA-TFAP2C	1	0.0685821
	CCCCGCCCCC-CCCGGAAGTG-CGGCCACCAGGGGGCGCCA	SP1-GABPA-CTCF	0.000155894	0.260598
	CCCCGCCCCC-CCCGGAAGTG-CGGCCACCAGGGGGCGCCA	SP1-GABPA-CTCF	1	0.0234737
	CCCCGCCCCC-CCCGGAAGTG-CGGCCACCAGGGGGCGCCA	SP1-GABPA-CTCF	1	0.0708431
	CCCCGCCCCC-CCCGGAAGTG-GTGATGACGTGTCCCAT	SP1-GABPA-XBP1	0.00011326	0.283397
	CCCCGCCCCC-CCCGGAAGTG-GTGATGACGTGTCCCAT	SP1-GABPA-XBP1	1	0.0213135
	CCCCGCCCCC-CCCGGAAGTG-GTGATGACGTGTCCCAT	SP1-GABPA-XBP1	1	0.0704492
	CCCCGCCCCC-TGCCCCAAGGCA-CGGCCACCAGGGGGCGCCA	SP1-TFAP2C-CTCF	0.00135359	0.229456
	CCCCGCCCCC-TGCCCCAAGGCA-CGGCCACCAGGGGGCGCCA	SP1-TFAP2C-CTCF	1	0.0650566
	CCCCGCCCCC-TGCCCCAAGGCA-CGGCCACCAGGGGGCGCCA	SP1-TFAP2C-CTCF	1	0.0975561
	CCCCGCCCCC-TGCCCCAAGGCA-GTGATGACGTGTCCCAT	SP1-TFAP2C-XBP1	1.98742e-05	0.258085
	CCCCGCCCCC-TGCCCCAAGGCA-GTGATGACGTGTCCCAT	SP1-TFAP2C-XBP1	1	0.085224
	CCCCGCCCCC-TGCCCCAAGGCA-GTGATGACGTGTCCCAT	SP1-TFAP2C-XBP1	1	0.0610901
	CCCCGCCCCC-CGGCCACCAGGGGGCGCCA-GTGATGACGTGTCCCAT	SP1-CTCF-XBP1	0.000396286	0.253477
	CCCCGCCCCC-CGGCCACCAGGGGGCGCCA-GTGATGACGTGTCCCAT	SP1-CTCF-XBP1	1	0.0274701
	CCCCGCCCCC-CGGCCACCAGGGGGCGCCA-GTGATGACGTGTCCCAT	SP1-CTCF-XBP1	1	0.0398992
	CAAAATCAATAA-TGACTCA-GGGGCAAAGGTCA	ONECUT1-AP1-HNF4A	1	0.0394878
	CAAAATCAATAA-TGACTCA-GGGGCAAAGGTCA	ONECUT1-AP1-HNF4A	1	0.0405147
	CAAAATCAATAA-TGACTCA-GGGGCAAAGGTCA	ONECUT1-AP1-HNF4A	1	0.0419699
	CAAAATCAATAA-TGACTCA-CAAAGGTCAGG	ONECUT1-AP1-RXRA	1	0.0749254
	CAAAATCAATAA-TGACTCA-CAAAGGTCAGG	ONECUT1-AP1-RXRA	1	0.0335877
	CAAAATCAATAA-TGACTCA-CAAAGGTCAGG	ONECUT1-AP1-RXRA	1	0.0877193
	CAAAATCAATAA-TGACTCA-TGACGTCA	ONECUT1-AP1-CREB1	3.47426e-08	0.18062
	CAAAATCAATAA-TGACTCA-TGACGTCA	ONECUT1-AP1-CREB1	1	0.0641233
	CAAAATCAATAA-TGACTCA-TGACGTCA	ONECUT1-AP1-CREB1	1	0
	CAAAATCAATAA-TGACTCA-CCCCCTGACCTTTGCCCCCTGCC	ONECUT1-AP1-NR2F2	1	0.0407616
	CAAAATCAATAA-TGACTCA-CCCCCTGACCTTTGCCCCCTGCC	ONECUT1-AP1-NR2F2	1	0.00594448
	CAAAATCAATAA-TGACTCA-CCCCCTGACCTTTGCCCCCTGCC	ONECUT1-AP1-NR2F2	1	0.165413
	CAAAATCAATAA-TGACTCA-GGGGATCGCGTGCCAGCCC	ONECUT1-AP1-AHR	1	0.0468646
	CAAAATCAATAA-TGACTCA-GGGGATCGCGTGCCAGCCC	ONECUT1-AP1-AHR	1	0.0349113
	CAAAATCAATAA-TGACTCA-GGGGATCGCGTGCCAGCCC	ONECUT1-AP1-AHR	1	0.0377536
	CAAAATCAATAA-TGACTCA-AGTTAATGATTAACCAA	ONECUT1-AP1-HNF1A	0.707282	0.124527
	CAAAATCAATAA-TGACTCA-AGTTAATGATTAACCAA	ONECUT1-AP1-HNF1A	1	0.0127471
	CAAAATCAATAA-TGACTCA-AGTTAATGATTAACCAA	ONECUT1-AP1-HNF1A	1	0.0106651
	CAAAATCAATAA-TGACTCA-GCGCTGTCCGTGGTGCTGA	ONECUT1-AP1-REST	1	0.135455
	CAAAATCAATAA-TGACTCA-GCGCTGTCCGTGGTGCTGA	ONECUT1-AP1-REST	1	0.0211412
	CAAAATCAATAA-TGACTCA-GCGCTGTCCGTGGTGCTGA	ONECUT1-AP1-REST	0.114252	0.204404
	CAAAATCAATAA-TGACTCA-CCGGGTCATTGGGGTCAGG	ONECUT1-AP1-PPARA	1	0.0771981
	CAAAATCAATAA-TGACTCA-CCGGGTCATTGGGGTCAGG	ONECUT1-AP1-PPARA	1	0.0564978
	CAAAATCAATAA-TGACTCA-CCGGGTCATTGGGGTCAGG	ONECUT1-AP1-PPARA	0.000348318	0.248553
	CAAAATCAATAA-TGACTCA-CCCGGAAGTG	ONECUT1-AP1-GABPA	1	0.124566
	CAAAATCAATAA-TGACTCA-CCCGGAAGTG	ONECUT1-AP1-GABPA	1	0.0790992
	CAAAATCAATAA-TGACTCA-CCCGGAAGTG	ONECUT1-AP1-GABPA	1	0.0653194
	CAAAATCAATAA-TGACTCA-TGCCCCAAGGCA	ONECUT1-AP1-TFAP2C	1	0.0767324
	CAAAATCAATAA-TGACTCA-TGCCCCAAGGCA	ONECUT1-AP1-TFAP2C	1	0.0655873
	CAAAATCAATAA-TGACTCA-TGCCCCAAGGCA	ONECUT1-AP1-TFAP2C	1	0.0279922
	CAAAATCAATAA-TGACTCA-CGGCCACCAGGGGGCGCCA	ONECUT1-AP1-CTCF	1	0.114214
	CAAAATCAATAA-TGACTCA-CGGCCACCAGGGGGCGCCA	ONECUT1-AP1-CTCF	1	0.0479211
	CAAAATCAATAA-TGACTCA-CGGCCACCAGGGGGCGCCA	ONECUT1-AP1-CTCF	1	0.00935255
	CAAAATCAATAA-TGACTCA-GTGATGACGTGTCCCAT	ONECUT1-AP1-XBP1	1	0.0906891
	CAAAATCAATAA-TGACTCA-GTGATGACGTGTCCCAT	ONECUT1-AP1-XBP1	1	0.0254373
	CAAAATCAATAA-TGACTCA-GTGATGACGTGTCCCAT	ONECUT1-AP1-XBP1	0.0543799	0.172288
	CAAAATCAATAA-GGGGCAAAGGTCA-CAAAGGTCAGG	ONECUT1-HNF4A-RXRA	1	0.0569791
	CAAAATCAATAA-GGGGCAAAGGTCA-CAAAGGTCAGG	ONECUT1-HNF4A-RXRA	1	0.000267807
	CAAAATCAATAA-GGGGCAAAGGTCA-CAAAGGTCAGG	ONECUT1-HNF4A-RXRA	1	0.0464241
	CAAAATCAATAA-GGGGCAAAGGTCA-TGACGTCA	ONECUT1-HNF4A-CREB1	1	0.00192708
	CAAAATCAATAA-GGGGCAAAGGTCA-TGACGTCA	ONECUT1-HNF4A-CREB1	1	0.0555975
	CAAAATCAATAA-GGGGCAAAGGTCA-TGACGTCA	ONECUT1-HNF4A-CREB1	1	6.93889e-18
	CAAAATCAATAA-GGGGCAAAGGTCA-CCCCCTGACCTTTGCCCCCTGCC	ONECUT1-HNF4A-NR2F2	1	0.00658405
	CAAAATCAATAA-GGGGCAAAGGTCA-CCCCCTGACCTTTGCCCCCTGCC	ONECUT1-HNF4A-NR2F2	1	0.00381546
	CAAAATCAATAA-GGGGCAAAGGTCA-CCCCCTGACCTTTGCCCCCTGCC	ONECUT1-HNF4A-NR2F2	1	0.0763138
	CAAAATCAATAA-GGGGCAAAGGTCA-GGGGATCGCGTGCCAGCCC	ONECUT1-HNF4A-AHR	1	0.0889987
	CAAAATCAATAA-GGGGCAAAGGTCA-GGGGATCGCGTGCCAGCCC	ONECUT1-HNF4A-AHR	0.493589	0.105954
	CAAAATCAATAA-GGGGCAAAGGTCA-GGGGATCGCGTGCCAGCCC	ONECUT1-HNF4A-AHR	1	0.0500707
	CAAAATCAATAA-GGGGCAAAGGTCA-AGTTAATGATTAACCAA	ONECUT1-HNF4A-HNF1A	1	0.0485935
	CAAAATCAATAA-GGGGCAAAGGTCA-AGTTAATGATTAACCAA	ONECUT1-HNF4A-HNF1A	1	0.0551606
	CAAAATCAATAA-GGGGCAAAGGTCA-AGTTAATGATTAACCAA	ONECUT1-HNF4A-HNF1A	1	0.0212756
	CAAAATCAATAA-GGGGCAAAGGTCA-GCGCTGTCCGTGGTGCTGA	ONECUT1-HNF4A-REST	1	0.0443172
	CAAAATCAATAA-GGGGCAAAGGTCA-GCGCTGTCCGTGGTGCTGA	ONECUT1-HNF4A-REST	1	0.0936114
	CAAAATCAATAA-GGGGCAAAGGTCA-GCGCTGTCCGTGGTGCTGA	ONECUT1-HNF4A-REST	0.935647	0.165842
	CAAAATCAATAA-GGGGCAAAGGTCA-CCGGGTCATTGGGGTCAGG	ONECUT1-HNF4A-PPARA	1	0.0208547
	CAAAATCAATAA-GGGGCAAAGGTCA-CCGGGTCATTGGGGTCAGG	ONECUT1-HNF4A-PPARA	0.0890801	0.152225
	CAAAATCAATAA-GGGGCAAAGGTCA-CCGGGTCATTGGGGTCAGG	ONECUT1-HNF4A-PPARA	0.0105658	0.17856
	CAAAATCAATAA-GGGGCAAAGGTCA-CCCGGAAGTG	ONECUT1-HNF4A-GABPA	1	0.0798614
	CAAAATCAATAA-GGGGCAAAGGTCA-CCCGGAAGTG	ONECUT1-HNF4A-GABPA	1	0.068945
	CAAAATCAATAA-GGGGCAAAGGTCA-CCCGGAAGTG	ONECUT1-HNF4A-GABPA	1	0.015215
	CAAAATCAATAA-GGGGCAAAGGTCA-TGCCCCAAGGCA	ONECUT1-HNF4A-TFAP2C	1	0.0565191
	CAAAATCAATAA-GGGGCAAAGGTCA-TGCCCCAAGGCA	ONECUT1-HNF4A-TFAP2C	1	0.0429335
	CAAAATCAATAA-GGGGCAAAGGTCA-TGCCCCAAGGCA	ONECUT1-HNF4A-TFAP2C	1	0.0236417
	CAAAATCAATAA-GGGGCAAAGGTCA-CGGCCACCAGGGGGCGCCA	ONECUT1-HNF4A-CTCF	1	0.033672
	CAAAATCAATAA-GGGGCAAAGGTCA-CGGCCACCAGGGGGCGCCA	ONECUT1-HNF4A-CTCF	1	0.0882163
	CAAAATCAATAA-GGGGCAAAGGTCA-CGGCCACCAGGGGGCGCCA	ONECUT1-HNF4A-CTCF	1	0.0296701
	CAAAATCAATAA-GGGGCAAAGGTCA-GTGATGACGTGTCCCAT	ONECUT1-HNF4A-XBP1	1	0.02118
	CAAAATCAATAA-GGGGCAAAGGTCA-GTGATGACGTGTCCCAT	ONECUT1-HNF4A-XBP1	1	0.0582323
	CAAAATCAATAA-GGGGCAAAGGTCA-GTGATGACGTGTCCCAT	ONECUT1-HNF4A-XBP1	0.377912	0.116795
	CAAAATCAATAA-CAAAGGTCAGG-TGACGTCA	ONECUT1-RXRA-CREB1	1	0.0538937
	CAAAATCAATAA-CAAAGGTCAGG-TGACGTCA	ONECUT1-RXRA-CREB1	1	0.0325952
	CAAAATCAATAA-CAAAGGTCAGG-TGACGTCA	ONECUT1-RXRA-CREB1	1	1.73472e-18
	CAAAATCAATAA-CAAAGGTCAGG-CCCCCTGACCTTTGCCCCCTGCC	ONECUT1-RXRA-NR2F2	1	0.0556876
	CAAAATCAATAA-CAAAGGTCAGG-CCCCCTGACCTTTGCCCCCTGCC	ONECUT1-RXRA-NR2F2	0.647481	0.141583
	CAAAATCAATAA-CAAAGGTCAGG-CCCCCTGACCTTTGCCCCCTGCC	ONECUT1-RXRA-NR2F2	1	0.100882
	CAAAATCAATAA-CAAAGGTCAGG-GGGGATCGCGTGCCAGCCC	ONECUT1-RXRA-AHR	1	0.073838
	CAAAATCAATAA-CAAAGGTCAGG-GGGGATCGCGTGCCAGCCC	ONECUT1-RXRA-AHR	1	0.0566876
	CAAAATCAATAA-CAAAGGTCAGG-GGGGATCGCGTGCCAGCCC	ONECUT1-RXRA-AHR	1	0.0240299
	CAAAATCAATAA-CAAAGGTCAGG-AGTTAATGATTAACCAA	ONECUT1-RXRA-HNF1A	0.270797	0.16802
	CAAAATCAATAA-CAAAGGTCAGG-AGTTAATGATTAACCAA	ONECUT1-RXRA-HNF1A	1	0.0558835
	CAAAATCAATAA-CAAAGGTCAGG-AGTTAATGATTAACCAA	ONECUT1-RXRA-HNF1A	1	0.0274089
	CAAAATCAATAA-CAAAGGTCAGG-GCGCTGTCCGTGGTGCTGA	ONECUT1-RXRA-REST	1	0.145836
	CAAAATCAATAA-CAAAGGTCAGG-GCGCTGTCCGTGGTGCTGA	ONECUT1-RXRA-REST	1	0.0252493
	CAAAATCAATAA-CAAAGGTCAGG-GCGCTGTCCGTGGTGCTGA	ONECUT1-RXRA-REST	1	0.1689
	CAAAATCAATAA-CAAAGGTCAGG-CCGGGTCATTGGGGTCAGG	ONECUT1-RXRA-PPARA	1	0.0546409
	CAAAATCAATAA-CAAAGGTCAGG-CCGGGTCATTGGGGTCAGG	ONECUT1-RXRA-PPARA	1	0.0883711
	CAAAATCAATAA-CAAAGGTCAGG-CCGGGTCATTGGGGTCAGG	ONECUT1-RXRA-PPARA	0.000694904	0.214943
	CAAAATCAATAA-CAAAGGTCAGG-CCCGGAAGTG	ONECUT1-RXRA-GABPA	1	0.0254196
	CAAAATCAATAA-CAAAGGTCAGG-CCCGGAAGTG	ONECUT1-RXRA-GABPA	1	0.0418521
	CAAAATCAATAA-CAAAGGTCAGG-CCCGGAAGTG	ONECUT1-RXRA-GABPA	0.939766	0.137378
	CAAAATCAATAA-CAAAGGTCAGG-TGCCCCAAGGCA	ONECUT1-RXRA-TFAP2C	0.201951	0.101903
	CAAAATCAATAA-CAAAGGTCAGG-TGCCCCAAGGCA	ONECUT1-RXRA-TFAP2C	1	0.0512179
	CAAAATCAATAA-CAAAGGTCAGG-TGCCCCAAGGCA	ONECUT1-RXRA-TFAP2C	1	4.40024e-05
	CAAAATCAATAA-CAAAGGTCAGG-CGGCCACCAGGGGGCGCCA	ONECUT1-RXRA-CTCF	1	0.0688541
	CAAAATCAATAA-CAAAGGTCAGG-CGGCCACCAGGGGGCGCCA	ONECUT1-RXRA-CTCF	1	0.01238
	CAAAATCAATAA-CAAAGGTCAGG-CGGCCACCAGGGGGCGCCA	ONECUT1-RXRA-CTCF	1	0.0211151
	CAAAATCAATAA-CAAAGGTCAGG-GTGATGACGTGTCCCAT	ONECUT1-RXRA-XBP1	1	0.0735091
	CAAAATCAATAA-CAAAGGTCAGG-GTGATGACGTGTCCCAT	ONECUT1-RXRA-XBP1	1	0.0147398
	CAAAATCAATAA-CAAAGGTCAGG-GTGATGACGTGTCCCAT	ONECUT1-RXRA-XBP1	1	0.0915726
	CAAAATCAATAA-TGACGTCA-CCCCCTGACCTTTGCCCCCTGCC	ONECUT1-CREB1-NR2F2	0.124556	0.185228
	CAAAATCAATAA-TGACGTCA-CCCCCTGACCTTTGCCCCCTGCC	ONECUT1-CREB1-NR2F2	1	5.20417e-18
	CAAAATCAATAA-TGACGTCA-CCCCCTGACCTTTGCCCCCTGCC	ONECUT1-CREB1-NR2F2	7.20804e-09	0.401214
	CAAAATCAATAA-TGACGTCA-GGGGATCGCGTGCCAGCCC	ONECUT1-CREB1-AHR	0.333131	0.0953521
	CAAAATCAATAA-TGACGTCA-GGGGATCGCGTGCCAGCCC	ONECUT1-CREB1-AHR	1	0
	CAAAATCAATAA-TGACGTCA-GGGGATCGCGTGCCAGCCC	ONECUT1-CREB1-AHR	0.815614	0.0846356
	CAAAATCAATAA-TGACGTCA-AGTTAATGATTAACCAA	ONECUT1-CREB1-HNF1A	7.51828e-05	0.148932
	CAAAATCAATAA-TGACGTCA-AGTTAATGATTAACCAA	ONECUT1-CREB1-HNF1A	1	0
	CAAAATCAATAA-TGACGTCA-AGTTAATGATTAACCAA	ONECUT1-CREB1-HNF1A	0.392248	0.0841902
	CAAAATCAATAA-TGACGTCA-GCGCTGTCCGTGGTGCTGA	ONECUT1-CREB1-REST	0.272474	0.152752
	CAAAATCAATAA-TGACGTCA-GCGCTGTCCGTGGTGCTGA	ONECUT1-CREB1-REST	1	1.11022e-16
	CAAAATCAATAA-TGACGTCA-GCGCTGTCCGTGGTGCTGA	ONECUT1-CREB1-REST	0.230523	0.155639
	CAAAATCAATAA-TGACGTCA-CCGGGTCATTGGGGTCAGG	ONECUT1-CREB1-PPARA	1	0.0672712
	CAAAATCAATAA-TGACGTCA-CCGGGTCATTGGGGTCAGG	ONECUT1-CREB1-PPARA	1	0
	CAAAATCAATAA-TGACGTCA-CCGGGTCATTGGGGTCAGG	ONECUT1-CREB1-PPARA	2.42883e-09	0.266918
	CAAAATCAATAA-TGACGTCA-CCCGGAAGTG	ONECUT1-CREB1-GABPA	0.00444252	0.169451
	CAAAATCAATAA-TGACGTCA-CCCGGAAGTG	ONECUT1-CREB1-GABPA	1	1.38778e-17
	CAAAATCAATAA-TGACGTCA-CCCGGAAGTG	ONECUT1-CREB1-GABPA	0.00250231	0.17508
	CAAAATCAATAA-TGACGTCA-TGCCCCAAGGCA	ONECUT1-CREB1-TFAP2C	4.9366e-05	0.156224
	CAAAATCAATAA-TGACGTCA-TGCCCCAAGGCA	ONECUT1-CREB1-TFAP2C	1	6.93889e-18
	CAAAATCAATAA-TGACGTCA-TGCCCCAAGGCA	ONECUT1-CREB1-TFAP2C	1	0.00823509
	CAAAATCAATAA-TGACGTCA-CGGCCACCAGGGGGCGCCA	ONECUT1-CREB1-CTCF	0.0664848	0.129296
	CAAAATCAATAA-TGACGTCA-CGGCCACCAGGGGGCGCCA	ONECUT1-CREB1-CTCF	1	5.55112e-17
	CAAAATCAATAA-TGACGTCA-CGGCCACCAGGGGGCGCCA	ONECUT1-CREB1-CTCF	1	0.0441673
	CAAAATCAATAA-TGACGTCA-GTGATGACGTGTCCCAT	ONECUT1-CREB1-XBP1	0.574619	0.100912
	CAAAATCAATAA-TGACGTCA-GTGATGACGTGTCCCAT	ONECUT1-CREB1-XBP1	1	2.08167e-17
	CAAAATCAATAA-TGACGTCA-GTGATGACGTGTCCCAT	ONECUT1-CREB1-XBP1	0.0448944	0.131643
	CAAAATCAATAA-CCCCCTGACCTTTGCCCCCTGCC-GGGGATCGCGTGCCAGCCC	ONECUT1-NR2F2-AHR	1	0.0737619
	CAAAATCAATAA-CCCCCTGACCTTTGCCCCCTGCC-GGGGATCGCGTGCCAGCCC	ONECUT1-NR2F2-AHR	0.244113	0.137196
	CAAAATCAATAA-CCCCCTGACCTTTGCCCCCTGCC-GGGGATCGCGTGCCAGCCC	ONECUT1-NR2F2-AHR	1	0.0243888
	CAAAATCAATAA-CCCCCTGACCTTTGCCCCCTGCC-AGTTAATGATTAACCAA	ONECUT1-NR2F2-HNF1A	1	0.0695282
	CAAAATCAATAA-CCCCCTGACCTTTGCCCCCTGCC-AGTTAATGATTAACCAA	ONECUT1-NR2F2-HNF1A	0.887328	0.246116
	CAAAATCAATAA-CCCCCTGACCTTTGCCCCCTGCC-AGTTAATGATTAACCAA	ONECUT1-NR2F2-HNF1A	1	0.0303941
	CAAAATCAATAA-CCCCCTGACCTTTGCCCCCTGCC-GCGCTGTCCGTGGTGCTGA	ONECUT1-NR2F2-REST	1	0.187118
	CAAAATCAATAA-CCCCCTGACCTTTGCCCCCTGCC-GCGCTGTCCGTGGTGCTGA	ONECUT1-NR2F2-REST	1.90171e-05	0.458268
	CAAAATCAATAA-CCCCCTGACCTTTGCCCCCTGCC-GCGCTGTCCGTGGTGCTGA	ONECUT1-NR2F2-REST	1	0.110329
	CAAAATCAATAA-CCCCCTGACCTTTGCCCCCTGCC-CCGGGTCATTGGGGTCAGG	ONECUT1-NR2F2-PPARA	1	0.0782699
	CAAAATCAATAA-CCCCCTGACCTTTGCCCCCTGCC-CCGGGTCATTGGGGTCAGG	ONECUT1-NR2F2-PPARA	0.0848654	0.213742
	CAAAATCAATAA-CCCCCTGACCTTTGCCCCCTGCC-CCGGGTCATTGGGGTCAGG	ONECUT1-NR2F2-PPARA	1	0.153784
	CAAAATCAATAA-CCCCCTGACCTTTGCCCCCTGCC-CCCGGAAGTG	ONECUT1-NR2F2-GABPA	1	0.0660934
	CAAAATCAATAA-CCCCCTGACCTTTGCCCCCTGCC-CCCGGAAGTG	ONECUT1-NR2F2-GABPA	1	0.264596
	CAAAATCAATAA-CCCCCTGACCTTTGCCCCCTGCC-CCCGGAAGTG	ONECUT1-NR2F2-GABPA	1	0.0868895
	CAAAATCAATAA-CCCCCTGACCTTTGCCCCCTGCC-TGCCCCAAGGCA	ONECUT1-NR2F2-TFAP2C	1	0.014285
	CAAAATCAATAA-CCCCCTGACCTTTGCCCCCTGCC-TGCCCCAAGGCA	ONECUT1-NR2F2-TFAP2C	0.0630997	0.153906
	CAAAATCAATAA-CCCCCTGACCTTTGCCCCCTGCC-TGCCCCAAGGCA	ONECUT1-NR2F2-TFAP2C	1	0.0285598
	CAAAATCAATAA-CCCCCTGACCTTTGCCCCCTGCC-CGGCCACCAGGGGGCGCCA	ONECUT1-NR2F2-CTCF	1	0.122689
	CAAAATCAATAA-CCCCCTGACCTTTGCCCCCTGCC-CGGCCACCAGGGGGCGCCA	ONECUT1-NR2F2-CTCF	0.0238536	0.201111
	CAAAATCAATAA-CCCCCTGACCTTTGCCCCCTGCC-CGGCCACCAGGGGGCGCCA	ONECUT1-NR2F2-CTCF	1	0.090087
	CAAAATCAATAA-CCCCCTGACCTTTGCCCCCTGCC-GTGATGACGTGTCCCAT	ONECUT1-NR2F2-XBP1	1	0.0856129
	CAAAATCAATAA-CCCCCTGACCTTTGCCCCCTGCC-GTGATGACGTGTCCCAT	ONECUT1-NR2F2-XBP1	0.0161322	0.257429
	CAAAATCAATAA-CCCCCTGACCTTTGCCCCCTGCC-GTGATGACGTGTCCCAT	ONECUT1-NR2F2-XBP1	1	0.0234155
	CAAAATCAATAA-GGGGATCGCGTGCCAGCCC-AGTTAATGATTAACCAA	ONECUT1-AHR-HNF1A	1	0.0229938
	CAAAATCAATAA-GGGGATCGCGTGCCAGCCC-AGTTAATGATTAACCAA	ONECUT1-AHR-HNF1A	1	0.014838
	CAAAATCAATAA-GGGGATCGCGTGCCAGCCC-AGTTAATGATTAACCAA	ONECUT1-AHR-HNF1A	1	0.0194044
	CAAAATCAATAA-GGGGATCGCGTGCCAGCCC-GCGCTGTCCGTGGTGCTGA	ONECUT1-AHR-REST	1	0.112402
	CAAAATCAATAA-GGGGATCGCGTGCCAGCCC-GCGCTGTCCGTGGTGCTGA	ONECUT1-AHR-REST	1	0.00762484
	CAAAATCAATAA-GGGGATCGCGTGCCAGCCC-GCGCTGTCCGTGGTGCTGA	ONECUT1-AHR-REST	0.0311513	0.242467
	CAAAATCAATAA-GGGGATCGCGTGCCAGCCC-CCGGGTCATTGGGGTCAGG	ONECUT1-AHR-PPARA	1	0.0415363
	CAAAATCAATAA-GGGGATCGCGTGCCAGCCC-CCGGGTCATTGGGGTCAGG	ONECUT1-AHR-PPARA	1	0.0043001
	CAAAATCAATAA-GGGGATCGCGTGCCAGCCC-CCGGGTCATTGGGGTCAGG	ONECUT1-AHR-PPARA	9.54135e-05	0.217888
	CAAAATCAATAA-GGGGATCGCGTGCCAGCCC-CCCGGAAGTG	ONECUT1-AHR-GABPA	1	0.106763
	CAAAATCAATAA-GGGGATCGCGTGCCAGCCC-CCCGGAAGTG	ONECUT1-AHR-GABPA	1	0.0566989
	CAAAATCAATAA-GGGGATCGCGTGCCAGCCC-CCCGGAAGTG	ONECUT1-AHR-GABPA	1	0.109405
	CAAAATCAATAA-GGGGATCGCGTGCCAGCCC-TGCCCCAAGGCA	ONECUT1-AHR-TFAP2C	1	0.0498895
	CAAAATCAATAA-GGGGATCGCGTGCCAGCCC-TGCCCCAAGGCA	ONECUT1-AHR-TFAP2C	1	0.0078189
	CAAAATCAATAA-GGGGATCGCGTGCCAGCCC-TGCCCCAAGGCA	ONECUT1-AHR-TFAP2C	1	0.0408307
	CAAAATCAATAA-GGGGATCGCGTGCCAGCCC-CGGCCACCAGGGGGCGCCA	ONECUT1-AHR-CTCF	1	0.109195
	CAAAATCAATAA-GGGGATCGCGTGCCAGCCC-CGGCCACCAGGGGGCGCCA	ONECUT1-AHR-CTCF	1	0.0263242
	CAAAATCAATAA-GGGGATCGCGTGCCAGCCC-CGGCCACCAGGGGGCGCCA	ONECUT1-AHR-CTCF	1	0.0424618
	CAAAATCAATAA-GGGGATCGCGTGCCAGCCC-GTGATGACGTGTCCCAT	ONECUT1-AHR-XBP1	1	0.0774433
	CAAAATCAATAA-GGGGATCGCGTGCCAGCCC-GTGATGACGTGTCCCAT	ONECUT1-AHR-XBP1	1	0.0194169
	CAAAATCAATAA-GGGGATCGCGTGCCAGCCC-GTGATGACGTGTCCCAT	ONECUT1-AHR-XBP1	0.14372	0.138819
	CAAAATCAATAA-AGTTAATGATTAACCAA-GCGCTGTCCGTGGTGCTGA	ONECUT1-HNF1A-REST	1	0.145095
	CAAAATCAATAA-AGTTAATGATTAACCAA-GCGCTGTCCGTGGTGCTGA	ONECUT1-HNF1A-REST	1	0.0205627
	CAAAATCAATAA-AGTTAATGATTAACCAA-GCGCTGTCCGTGGTGCTGA	ONECUT1-HNF1A-REST	1	0.137118
	CAAAATCAATAA-AGTTAATGATTAACCAA-CCGGGTCATTGGGGTCAGG	ONECUT1-HNF1A-PPARA	0.951219	0.135642
	CAAAATCAATAA-AGTTAATGATTAACCAA-CCGGGTCATTGGGGTCAGG	ONECUT1-HNF1A-PPARA	1	0.0627296
	CAAAATCAATAA-AGTTAATGATTAACCAA-CCGGGTCATTGGGGTCAGG	ONECUT1-HNF1A-PPARA	0.23791	0.162054
	CAAAATCAATAA-AGTTAATGATTAACCAA-CCCGGAAGTG	ONECUT1-HNF1A-GABPA	1	0.124524
	CAAAATCAATAA-AGTTAATGATTAACCAA-CCCGGAAGTG	ONECUT1-HNF1A-GABPA	1	0.0524235
	CAAAATCAATAA-AGTTAATGATTAACCAA-CCCGGAAGTG	ONECUT1-HNF1A-GABPA	1	0.094661
	CAAAATCAATAA-AGTTAATGATTAACCAA-TGCCCCAAGGCA	ONECUT1-HNF1A-TFAP2C	0.301385	0.120677
	CAAAATCAATAA-AGTTAATGATTAACCAA-TGCCCCAAGGCA	ONECUT1-HNF1A-TFAP2C	1	0.0574938
	CAAAATCAATAA-AGTTAATGATTAACCAA-TGCCCCAAGGCA	ONECUT1-HNF1A-TFAP2C	1	0.0226068
	CAAAATCAATAA-AGTTAATGATTAACCAA-CGGCCACCAGGGGGCGCCA	ONECUT1-HNF1A-CTCF	1	0.0952697
	CAAAATCAATAA-AGTTAATGATTAACCAA-CGGCCACCAGGGGGCGCCA	ONECUT1-HNF1A-CTCF	1	0.0744397
	CAAAATCAATAA-AGTTAATGATTAACCAA-CGGCCACCAGGGGGCGCCA	ONECUT1-HNF1A-CTCF	1	0.0281311
	CAAAATCAATAA-AGTTAATGATTAACCAA-GTGATGACGTGTCCCAT	ONECUT1-HNF1A-XBP1	0.0078827	0.161493
	CAAAATCAATAA-AGTTAATGATTAACCAA-GTGATGACGTGTCCCAT	ONECUT1-HNF1A-XBP1	1	0.0557856
	CAAAATCAATAA-AGTTAATGATTAACCAA-GTGATGACGTGTCCCAT	ONECUT1-HNF1A-XBP1	1	0.0482471
	CAAAATCAATAA-GCGCTGTCCGTGGTGCTGA-CCGGGTCATTGGGGTCAGG	ONECUT1-REST-PPARA	1	0.138423
	CAAAATCAATAA-GCGCTGTCCGTGGTGCTGA-CCGGGTCATTGGGGTCAGG	ONECUT1-REST-PPARA	1	0.125382
	CAAAATCAATAA-GCGCTGTCCGTGGTGCTGA-CCGGGTCATTGGGGTCAGG	ONECUT1-REST-PPARA	0.000189126	0.35826
	CAAAATCAATAA-GCGCTGTCCGTGGTGCTGA-CCCGGAAGTG	ONECUT1-REST-GABPA	1	0.127086
	CAAAATCAATAA-GCGCTGTCCGTGGTGCTGA-CCCGGAAGTG	ONECUT1-REST-GABPA	1	0.130031
	CAAAATCAATAA-GCGCTGTCCGTGGTGCTGA-CCCGGAAGTG	ONECUT1-REST-GABPA	1	0.0314117
	CAAAATCAATAA-GCGCTGTCCGTGGTGCTGA-TGCCCCAAGGCA	ONECUT1-REST-TFAP2C	1	0.104176
	CAAAATCAATAA-GCGCTGTCCGTGGTGCTGA-TGCCCCAAGGCA	ONECUT1-REST-TFAP2C	0.0810411	0.216314
	CAAAATCAATAA-GCGCTGTCCGTGGTGCTGA-TGCCCCAAGGCA	ONECUT1-REST-TFAP2C	1	0.0444432
	CAAAATCAATAA-GCGCTGTCCGTGGTGCTGA-CGGCCACCAGGGGGCGCCA	ONECUT1-REST-CTCF	1	0.00230483
	CAAAATCAATAA-GCGCTGTCCGTGGTGCTGA-CGGCCACCAGGGGGCGCCA	ONECUT1-REST-CTCF	1	0.0891295
	CAAAATCAATAA-GCGCTGTCCGTGGTGCTGA-CGGCCACCAGGGGGCGCCA	ONECUT1-REST-CTCF	1	0.0399041
	CAAAATCAATAA-GCGCTGTCCGTGGTGCTGA-GTGATGACGTGTCCCAT	ONECUT1-REST-XBP1	1	0.10658
	CAAAATCAATAA-GCGCTGTCCGTGGTGCTGA-GTGATGACGTGTCCCAT	ONECUT1-REST-XBP1	1	0.15577
	CAAAATCAATAA-GCGCTGTCCGTGGTGCTGA-GTGATGACGTGTCCCAT	ONECUT1-REST-XBP1	1	0.0566381
	CAAAATCAATAA-CCGGGTCATTGGGGTCAGG-CCCGGAAGTG	ONECUT1-PPARA-GABPA	1	0.136149
	CAAAATCAATAA-CCGGGTCATTGGGGTCAGG-CCCGGAAGTG	ONECUT1-PPARA-GABPA	0.0189166	0.238976
	CAAAATCAATAA-CCGGGTCATTGGGGTCAGG-CCCGGAAGTG	ONECUT1-PPARA-GABPA	1	0.124887
	CAAAATCAATAA-CCGGGTCATTGGGGTCAGG-TGCCCCAAGGCA	ONECUT1-PPARA-TFAP2C	0.60381	0.113872
	CAAAATCAATAA-CCGGGTCATTGGGGTCAGG-TGCCCCAAGGCA	ONECUT1-PPARA-TFAP2C	0.0321763	0.152477
	CAAAATCAATAA-CCGGGTCATTGGGGTCAGG-TGCCCCAAGGCA	ONECUT1-PPARA-TFAP2C	1	0.00891112
	CAAAATCAATAA-CCGGGTCATTGGGGTCAGG-CGGCCACCAGGGGGCGCCA	ONECUT1-PPARA-CTCF	1	0.0696606
	CAAAATCAATAA-CCGGGTCATTGGGGTCAGG-CGGCCACCAGGGGGCGCCA	ONECUT1-PPARA-CTCF	0.00369417	0.254275
	CAAAATCAATAA-CCGGGTCATTGGGGTCAGG-CGGCCACCAGGGGGCGCCA	ONECUT1-PPARA-CTCF	1	0.0482732
	CAAAATCAATAA-CCGGGTCATTGGGGTCAGG-GTGATGACGTGTCCCAT	ONECUT1-PPARA-XBP1	1	0.0975238
	CAAAATCAATAA-CCGGGTCATTGGGGTCAGG-GTGATGACGTGTCCCAT	ONECUT1-PPARA-XBP1	0.0960621	0.16895
	CAAAATCAATAA-CCGGGTCATTGGGGTCAGG-GTGATGACGTGTCCCAT	ONECUT1-PPARA-XBP1	1	0.122834
	CAAAATCAATAA-CCCGGAAGTG-TGCCCCAAGGCA	ONECUT1-GABPA-TFAP2C	1	0.110478
	CAAAATCAATAA-CCCGGAAGTG-TGCCCCAAGGCA	ONECUT1-GABPA-TFAP2C	1	0.0574842
	CAAAATCAATAA-CCCGGAAGTG-TGCCCCAAGGCA	ONECUT1-GABPA-TFAP2C	1	0.0621513
	CAAAATCAATAA-CCCGGAAGTG-CGGCCACCAGGGGGCGCCA	ONECUT1-GABPA-CTCF	1	0.116722
	CAAAATCAATAA-CCCGGAAGTG-CGGCCACCAGGGGGCGCCA	ONECUT1-GABPA-CTCF	1	0.0749223
	CAAAATCAATAA-CCCGGAAGTG-CGGCCACCAGGGGGCGCCA	ONECUT1-GABPA-CTCF	1	0.0747507
	CAAAATCAATAA-CCCGGAAGTG-GTGATGACGTGTCCCAT	ONECUT1-GABPA-XBP1	1	0.0843137
	CAAAATCAATAA-CCCGGAAGTG-GTGATGACGTGTCCCAT	ONECUT1-GABPA-XBP1	1	0.0214117
	CAAAATCAATAA-CCCGGAAGTG-GTGATGACGTGTCCCAT	ONECUT1-GABPA-XBP1	1	0.106818
	CAAAATCAATAA-TGCCCCAAGGCA-CGGCCACCAGGGGGCGCCA	ONECUT1-TFAP2C-CTCF	1	0.110463
	CAAAATCAATAA-TGCCCCAAGGCA-CGGCCACCAGGGGGCGCCA	ONECUT1-TFAP2C-CTCF	1	0.0402731
	CAAAATCAATAA-TGCCCCAAGGCA-CGGCCACCAGGGGGCGCCA	ONECUT1-TFAP2C-CTCF	1	0.0794278
	CAAAATCAATAA-TGCCCCAAGGCA-GTGATGACGTGTCCCAT	ONECUT1-TFAP2C-XBP1	0.414592	0.134094
	CAAAATCAATAA-TGCCCCAAGGCA-GTGATGACGTGTCCCAT	ONECUT1-TFAP2C-XBP1	1	0.0151027
	CAAAATCAATAA-TGCCCCAAGGCA-GTGATGACGTGTCCCAT	ONECUT1-TFAP2C-XBP1	1	0.1154
	CAAAATCAATAA-CGGCCACCAGGGGGCGCCA-GTGATGACGTGTCCCAT	ONECUT1-CTCF-XBP1	1	0.065808
	CAAAATCAATAA-CGGCCACCAGGGGGCGCCA-GTGATGACGTGTCCCAT	ONECUT1-CTCF-XBP1	1	0.0227174
	CAAAATCAATAA-CGGCCACCAGGGGGCGCCA-GTGATGACGTGTCCCAT	ONECUT1-CTCF-XBP1	0.903519	0.134954
	TGACTCA-GGGGCAAAGGTCA-CAAAGGTCAGG	AP1-HNF4A-RXRA	1	0.0820932
	TGACTCA-GGGGCAAAGGTCA-CAAAGGTCAGG	AP1-HNF4A-RXRA	1	0.0305111
	TGACTCA-GGGGCAAAGGTCA-CAAAGGTCAGG	AP1-HNF4A-RXRA	1	0.0880306
	TGACTCA-GGGGCAAAGGTCA-TGACGTCA	AP1-HNF4A-CREB1	1	0.00908343
	TGACTCA-GGGGCAAAGGTCA-TGACGTCA	AP1-HNF4A-CREB1	1	0.0805868
	TGACTCA-GGGGCAAAGGTCA-TGACGTCA	AP1-HNF4A-CREB1	1	0
	TGACTCA-GGGGCAAAGGTCA-CCCCCTGACCTTTGCCCCCTGCC	AP1-HNF4A-NR2F2	1	0.0127669
	TGACTCA-GGGGCAAAGGTCA-CCCCCTGACCTTTGCCCCCTGCC	AP1-HNF4A-NR2F2	1	0.0418608
	TGACTCA-GGGGCAAAGGTCA-CCCCCTGACCTTTGCCCCCTGCC	AP1-HNF4A-NR2F2	0.0128582	0.160547
	TGACTCA-GGGGCAAAGGTCA-GGGGATCGCGTGCCAGCCC	AP1-HNF4A-AHR	1	0.071192
	TGACTCA-GGGGCAAAGGTCA-GGGGATCGCGTGCCAGCCC	AP1-HNF4A-AHR	1	0.0371636
	TGACTCA-GGGGCAAAGGTCA-GGGGATCGCGTGCCAGCCC	AP1-HNF4A-AHR	1	0.0593685
	TGACTCA-GGGGCAAAGGTCA-AGTTAATGATTAACCAA	AP1-HNF4A-HNF1A	1	0.0112447
	TGACTCA-GGGGCAAAGGTCA-AGTTAATGATTAACCAA	AP1-HNF4A-HNF1A	1	0.03388
	TGACTCA-GGGGCAAAGGTCA-AGTTAATGATTAACCAA	AP1-HNF4A-HNF1A	1	0.0510876
	TGACTCA-GGGGCAAAGGTCA-GCGCTGTCCGTGGTGCTGA	AP1-HNF4A-REST	1	0.0574948
	TGACTCA-GGGGCAAAGGTCA-GCGCTGTCCGTGGTGCTGA	AP1-HNF4A-REST	1	0.0926022
	TGACTCA-GGGGCAAAGGTCA-GCGCTGTCCGTGGTGCTGA	AP1-HNF4A-REST	0.0176262	0.257888
	TGACTCA-GGGGCAAAGGTCA-CCGGGTCATTGGGGTCAGG	AP1-HNF4A-PPARA	1	0.0721672
	TGACTCA-GGGGCAAAGGTCA-CCGGGTCATTGGGGTCAGG	AP1-HNF4A-PPARA	1	0.0963865
	TGACTCA-GGGGCAAAGGTCA-CCGGGTCATTGGGGTCAGG	AP1-HNF4A-PPARA	0.000297786	0.243979
	TGACTCA-GGGGCAAAGGTCA-CCCGGAAGTG	AP1-HNF4A-GABPA	1	0.0238764
	TGACTCA-GGGGCAAAGGTCA-CCCGGAAGTG	AP1-HNF4A-GABPA	1	0.107109
	TGACTCA-GGGGCAAAGGTCA-CCCGGAAGTG	AP1-HNF4A-GABPA	1	0.00250262
	TGACTCA-GGGGCAAAGGTCA-TGCCCCAAGGCA	AP1-HNF4A-TFAP2C	1	0.0690724
	TGACTCA-GGGGCAAAGGTCA-TGCCCCAAGGCA	AP1-HNF4A-TFAP2C	1	0.0629155
	TGACTCA-GGGGCAAAGGTCA-TGCCCCAAGGCA	AP1-HNF4A-TFAP2C	1	0.0204194
	TGACTCA-GGGGCAAAGGTCA-CGGCCACCAGGGGGCGCCA	AP1-HNF4A-CTCF	1	0.0994858
	TGACTCA-GGGGCAAAGGTCA-CGGCCACCAGGGGGCGCCA	AP1-HNF4A-CTCF	0.0776247	0.136012
	TGACTCA-GGGGCAAAGGTCA-CGGCCACCAGGGGGCGCCA	AP1-HNF4A-CTCF	1	0.0582423
	TGACTCA-GGGGCAAAGGTCA-GTGATGACGTGTCCCAT	AP1-HNF4A-XBP1	1	0.0790578
	TGACTCA-GGGGCAAAGGTCA-GTGATGACGTGTCCCAT	AP1-HNF4A-XBP1	1	0.0457947
	TGACTCA-GGGGCAAAGGTCA-GTGATGACGTGTCCCAT	AP1-HNF4A-XBP1	0.667863	0.114639
	TGACTCA-CAAAGGTCAGG-TGACGTCA	AP1-RXRA-CREB1	1	0.0421745
	TGACTCA-CAAAGGTCAGG-TGACGTCA	AP1-RXRA-CREB1	1	0.0600931
	TGACTCA-CAAAGGTCAGG-TGACGTCA	AP1-RXRA-CREB1	1	0
	TGACTCA-CAAAGGTCAGG-CCCCCTGACCTTTGCCCCCTGCC	AP1-RXRA-NR2F2	1	0.0688113
	TGACTCA-CAAAGGTCAGG-CCCCCTGACCTTTGCCCCCTGCC	AP1-RXRA-NR2F2	0.112985	0.156031
	TGACTCA-CAAAGGTCAGG-CCCCCTGACCTTTGCCCCCTGCC	AP1-RXRA-NR2F2	0.128454	0.153687
	TGACTCA-CAAAGGTCAGG-GGGGATCGCGTGCCAGCCC	AP1-RXRA-AHR	1	0.0798494
	TGACTCA-CAAAGGTCAGG-GGGGATCGCGTGCCAGCCC	AP1-RXRA-AHR	1	0.0972796
	TGACTCA-CAAAGGTCAGG-GGGGATCGCGTGCCAGCCC	AP1-RXRA-AHR	1	0.0018578
	TGACTCA-CAAAGGTCAGG-AGTTAATGATTAACCAA	AP1-RXRA-HNF1A	1	0.0243617
	TGACTCA-CAAAGGTCAGG-AGTTAATGATTAACCAA	AP1-RXRA-HNF1A	1	0.0178196
	TGACTCA-CAAAGGTCAGG-AGTTAATGATTAACCAA	AP1-RXRA-HNF1A	1	0.0506853
	TGACTCA-CAAAGGTCAGG-GCGCTGTCCGTGGTGCTGA	AP1-RXRA-REST	1	0.0518436
	TGACTCA-CAAAGGTCAGG-GCGCTGTCCGTGGTGCTGA	AP1-RXRA-REST	1	0.0863798
	TGACTCA-CAAAGGTCAGG-GCGCTGTCCGTGGTGCTGA	AP1-RXRA-REST	0.178889	0.217107
	TGACTCA-CAAAGGTCAGG-CCGGGTCATTGGGGTCAGG	AP1-RXRA-PPARA	1	0.0473598
	TGACTCA-CAAAGGTCAGG-CCGGGTCATTGGGGTCAGG	AP1-RXRA-PPARA	0.675292	0.162552
	TGACTCA-CAAAGGTCAGG-CCGGGTCATTGGGGTCAGG	AP1-RXRA-PPARA	0.00269741	0.258185
	TGACTCA-CAAAGGTCAGG-CCCGGAAGTG	AP1-RXRA-GABPA	1	0.00423551
	TGACTCA-CAAAGGTCAGG-CCCGGAAGTG	AP1-RXRA-GABPA	1	0.0650872
	TGACTCA-CAAAGGTCAGG-CCCGGAAGTG	AP1-RXRA-GABPA	1	0.0162293
	TGACTCA-CAAAGGTCAGG-TGCCCCAAGGCA	AP1-RXRA-TFAP2C	1	0.0432246
	TGACTCA-CAAAGGTCAGG-TGCCCCAAGGCA	AP1-RXRA-TFAP2C	0.266045	0.142555
	TGACTCA-CAAAGGTCAGG-TGCCCCAAGGCA	AP1-RXRA-TFAP2C	1	0.0438285
	TGACTCA-CAAAGGTCAGG-CGGCCACCAGGGGGCGCCA	AP1-RXRA-CTCF	1	0.11611
	TGACTCA-CAAAGGTCAGG-CGGCCACCAGGGGGCGCCA	AP1-RXRA-CTCF	1	0.0674624
	TGACTCA-CAAAGGTCAGG-CGGCCACCAGGGGGCGCCA	AP1-RXRA-CTCF	1	0.0236557
	TGACTCA-CAAAGGTCAGG-GTGATGACGTGTCCCAT	AP1-RXRA-XBP1	1	0.0362269
	TGACTCA-CAAAGGTCAGG-GTGATGACGTGTCCCAT	AP1-RXRA-XBP1	1	0.0982792
	TGACTCA-CAAAGGTCAGG-GTGATGACGTGTCCCAT	AP1-RXRA-XBP1	1	0.0947078
	TGACTCA-TGACGTCA-CCCCCTGACCTTTGCCCCCTGCC	AP1-CREB1-NR2F2	1	0.00808678
	TGACTCA-TGACGTCA-CCCCCTGACCTTTGCCCCCTGCC	AP1-CREB1-NR2F2	1	0
	TGACTCA-TGACGTCA-CCCCCTGACCTTTGCCCCCTGCC	AP1-CREB1-NR2F2	1.41901e-20	0.441948
	TGACTCA-TGACGTCA-GGGGATCGCGTGCCAGCCC	AP1-CREB1-AHR	0.19434	0.14348
	TGACTCA-TGACGTCA-GGGGATCGCGTGCCAGCCC	AP1-CREB1-AHR	1	8.32667e-17
	TGACTCA-TGACGTCA-GGGGATCGCGTGCCAGCCC	AP1-CREB1-AHR	1	0.0817063
	TGACTCA-TGACGTCA-AGTTAATGATTAACCAA	AP1-CREB1-HNF1A	1	0.00713915
	TGACTCA-TGACGTCA-AGTTAATGATTAACCAA	AP1-CREB1-HNF1A	1	0
	TGACTCA-TGACGTCA-AGTTAATGATTAACCAA	AP1-CREB1-HNF1A	1	0.0690826
	TGACTCA-TGACGTCA-GCGCTGTCCGTGGTGCTGA	AP1-CREB1-REST	1	0.0468041
	TGACTCA-TGACGTCA-GCGCTGTCCGTGGTGCTGA	AP1-CREB1-REST	1	0
	TGACTCA-TGACGTCA-GCGCTGTCCGTGGTGCTGA	AP1-CREB1-REST	3.33237e-05	0.305608
	TGACTCA-TGACGTCA-CCGGGTCATTGGGGTCAGG	AP1-CREB1-PPARA	1	0.0899517
	TGACTCA-TGACGTCA-CCGGGTCATTGGGGTCAGG	AP1-CREB1-PPARA	1	4.16334e-17
	TGACTCA-TGACGTCA-CCGGGTCATTGGGGTCAGG	AP1-CREB1-PPARA	2.1356e-07	0.296409
	TGACTCA-TGACGTCA-CCCGGAAGTG	AP1-CREB1-GABPA	1	0.0470392
	TGACTCA-TGACGTCA-CCCGGAAGTG	AP1-CREB1-GABPA	1	0
	TGACTCA-TGACGTCA-CCCGGAAGTG	AP1-CREB1-GABPA	1	0.0302718
	TGACTCA-TGACGTCA-TGCCCCAAGGCA	AP1-CREB1-TFAP2C	1	0.0765611
	TGACTCA-TGACGTCA-TGCCCCAAGGCA	AP1-CREB1-TFAP2C	1	2.77556e-17
	TGACTCA-TGACGTCA-TGCCCCAAGGCA	AP1-CREB1-TFAP2C	1	0.0187595
	TGACTCA-TGACGTCA-CGGCCACCAGGGGGCGCCA	AP1-CREB1-CTCF	0.0169621	0.156055
	TGACTCA-TGACGTCA-CGGCCACCAGGGGGCGCCA	AP1-CREB1-CTCF	1	1.11022e-16
	TGACTCA-TGACGTCA-CGGCCACCAGGGGGCGCCA	AP1-CREB1-CTCF	1	0.00923687
	TGACTCA-TGACGTCA-GTGATGACGTGTCCCAT	AP1-CREB1-XBP1	1	0.00276812
	TGACTCA-TGACGTCA-GTGATGACGTGTCCCAT	AP1-CREB1-XBP1	1	0
	TGACTCA-TGACGTCA-GTGATGACGTGTCCCAT	AP1-CREB1-XBP1	0.00527131	0.196412
	TGACTCA-CCCCCTGACCTTTGCCCCCTGCC-GGGGATCGCGTGCCAGCCC	AP1-NR2F2-AHR	1	0.022032
	TGACTCA-CCCCCTGACCTTTGCCCCCTGCC-GGGGATCGCGTGCCAGCCC	AP1-NR2F2-AHR	0.0543417	0.15883
	TGACTCA-CCCCCTGACCTTTGCCCCCTGCC-GGGGATCGCGTGCCAGCCC	AP1-NR2F2-AHR	1	0.0313132
	TGACTCA-CCCCCTGACCTTTGCCCCCTGCC-AGTTAATGATTAACCAA	AP1-NR2F2-HNF1A	1	0.0182264
	TGACTCA-CCCCCTGACCTTTGCCCCCTGCC-AGTTAATGATTAACCAA	AP1-NR2F2-HNF1A	1	0.0732172
	TGACTCA-CCCCCTGACCTTTGCCCCCTGCC-AGTTAATGATTAACCAA	AP1-NR2F2-HNF1A	1	0.0279826
	TGACTCA-CCCCCTGACCTTTGCCCCCTGCC-GCGCTGTCCGTGGTGCTGA	AP1-NR2F2-REST	1	0.057425
	TGACTCA-CCCCCTGACCTTTGCCCCCTGCC-GCGCTGTCCGTGGTGCTGA	AP1-NR2F2-REST	3.23553e-06	0.514984
	TGACTCA-CCCCCTGACCTTTGCCCCCTGCC-GCGCTGTCCGTGGTGCTGA	AP1-NR2F2-REST	1	0.206165
	TGACTCA-CCCCCTGACCTTTGCCCCCTGCC-CCGGGTCATTGGGGTCAGG	AP1-NR2F2-PPARA	1	0.00681731
	TGACTCA-CCCCCTGACCTTTGCCCCCTGCC-CCGGGTCATTGGGGTCAGG	AP1-NR2F2-PPARA	0.0873194	0.198761
	TGACTCA-CCCCCTGACCTTTGCCCCCTGCC-CCGGGTCATTGGGGTCAGG	AP1-NR2F2-PPARA	0.204148	0.183414
	TGACTCA-CCCCCTGACCTTTGCCCCCTGCC-CCCGGAAGTG	AP1-NR2F2-GABPA	1	0.0265097
	TGACTCA-CCCCCTGACCTTTGCCCCCTGCC-CCCGGAAGTG	AP1-NR2F2-GABPA	0.245668	0.320851
	TGACTCA-CCCCCTGACCTTTGCCCCCTGCC-CCCGGAAGTG	AP1-NR2F2-GABPA	1	0.111961
	TGACTCA-CCCCCTGACCTTTGCCCCCTGCC-TGCCCCAAGGCA	AP1-NR2F2-TFAP2C	1	0.0568625
	TGACTCA-CCCCCTGACCTTTGCCCCCTGCC-TGCCCCAAGGCA	AP1-NR2F2-TFAP2C	0.0498462	0.159176
	TGACTCA-CCCCCTGACCTTTGCCCCCTGCC-TGCCCCAAGGCA	AP1-NR2F2-TFAP2C	1	0.0790621
	TGACTCA-CCCCCTGACCTTTGCCCCCTGCC-CGGCCACCAGGGGGCGCCA	AP1-NR2F2-CTCF	1	0.0771593
	TGACTCA-CCCCCTGACCTTTGCCCCCTGCC-CGGCCACCAGGGGGCGCCA	AP1-NR2F2-CTCF	0.00127991	0.245709
	TGACTCA-CCCCCTGACCTTTGCCCCCTGCC-CGGCCACCAGGGGGCGCCA	AP1-NR2F2-CTCF	1	0.108812
	TGACTCA-CCCCCTGACCTTTGCCCCCTGCC-GTGATGACGTGTCCCAT	AP1-NR2F2-XBP1	1	0.0701389
	TGACTCA-CCCCCTGACCTTTGCCCCCTGCC-GTGATGACGTGTCCCAT	AP1-NR2F2-XBP1	0.0444538	0.210106
	TGACTCA-CCCCCTGACCTTTGCCCCCTGCC-GTGATGACGTGTCCCAT	AP1-NR2F2-XBP1	1	0.0383502
	TGACTCA-GGGGATCGCGTGCCAGCCC-AGTTAATGATTAACCAA	AP1-AHR-HNF1A	1	0.059971
	TGACTCA-GGGGATCGCGTGCCAGCCC-AGTTAATGATTAACCAA	AP1-AHR-HNF1A	1	0.0271668
	TGACTCA-GGGGATCGCGTGCCAGCCC-AGTTAATGATTAACCAA	AP1-AHR-HNF1A	1	0.00999167
	TGACTCA-GGGGATCGCGTGCCAGCCC-GCGCTGTCCGTGGTGCTGA	AP1-AHR-REST	1	0.053048
	TGACTCA-GGGGATCGCGTGCCAGCCC-GCGCTGTCCGTGGTGCTGA	AP1-AHR-REST	1	0.0227577
	TGACTCA-GGGGATCGCGTGCCAGCCC-GCGCTGTCCGTGGTGCTGA	AP1-AHR-REST	0.0289375	0.256541
	TGACTCA-GGGGATCGCGTGCCAGCCC-CCGGGTCATTGGGGTCAGG	AP1-AHR-PPARA	1	0.0517619
	TGACTCA-GGGGATCGCGTGCCAGCCC-CCGGGTCATTGGGGTCAGG	AP1-AHR-PPARA	1	0.0444674
	TGACTCA-GGGGATCGCGTGCCAGCCC-CCGGGTCATTGGGGTCAGG	AP1-AHR-PPARA	0.0130615	0.223169
	TGACTCA-GGGGATCGCGTGCCAGCCC-CCCGGAAGTG	AP1-AHR-GABPA	1	0.072854
	TGACTCA-GGGGATCGCGTGCCAGCCC-CCCGGAAGTG	AP1-AHR-GABPA	1	0.00456513
	TGACTCA-GGGGATCGCGTGCCAGCCC-CCCGGAAGTG	AP1-AHR-GABPA	1	0.0306775
	TGACTCA-GGGGATCGCGTGCCAGCCC-TGCCCCAAGGCA	AP1-AHR-TFAP2C	1	0.0441227
	TGACTCA-GGGGATCGCGTGCCAGCCC-TGCCCCAAGGCA	AP1-AHR-TFAP2C	1	0.0403769
	TGACTCA-GGGGATCGCGTGCCAGCCC-TGCCCCAAGGCA	AP1-AHR-TFAP2C	1	0.0139239
	TGACTCA-GGGGATCGCGTGCCAGCCC-CGGCCACCAGGGGGCGCCA	AP1-AHR-CTCF	1	0.103838
	TGACTCA-GGGGATCGCGTGCCAGCCC-CGGCCACCAGGGGGCGCCA	AP1-AHR-CTCF	1	0.0250366
	TGACTCA-GGGGATCGCGTGCCAGCCC-CGGCCACCAGGGGGCGCCA	AP1-AHR-CTCF	1	0.0131597
	TGACTCA-GGGGATCGCGTGCCAGCCC-GTGATGACGTGTCCCAT	AP1-AHR-XBP1	1	0.0901503
	TGACTCA-GGGGATCGCGTGCCAGCCC-GTGATGACGTGTCCCAT	AP1-AHR-XBP1	1	0.0689843
	TGACTCA-GGGGATCGCGTGCCAGCCC-GTGATGACGTGTCCCAT	AP1-AHR-XBP1	0.0150809	0.178018
	TGACTCA-AGTTAATGATTAACCAA-GCGCTGTCCGTGGTGCTGA	AP1-HNF1A-REST	1	0.0138826
	TGACTCA-AGTTAATGATTAACCAA-GCGCTGTCCGTGGTGCTGA	AP1-HNF1A-REST	1	0.0447527
	TGACTCA-AGTTAATGATTAACCAA-GCGCTGTCCGTGGTGCTGA	AP1-HNF1A-REST	0.0195977	0.19991
	TGACTCA-AGTTAATGATTAACCAA-CCGGGTCATTGGGGTCAGG	AP1-HNF1A-PPARA	1	0.00691898
	TGACTCA-AGTTAATGATTAACCAA-CCGGGTCATTGGGGTCAGG	AP1-HNF1A-PPARA	1	0.086144
	TGACTCA-AGTTAATGATTAACCAA-CCGGGTCATTGGGGTCAGG	AP1-HNF1A-PPARA	0.119809	0.175272
	TGACTCA-AGTTAATGATTAACCAA-CCCGGAAGTG	AP1-HNF1A-GABPA	0.599325	0.132975
	TGACTCA-AGTTAATGATTAACCAA-CCCGGAAGTG	AP1-HNF1A-GABPA	1	0.0480567
	TGACTCA-AGTTAATGATTAACCAA-CCCGGAAGTG	AP1-HNF1A-GABPA	1	0.0351023
	TGACTCA-AGTTAATGATTAACCAA-TGCCCCAAGGCA	AP1-HNF1A-TFAP2C	1	0.0164233
	TGACTCA-AGTTAATGATTAACCAA-TGCCCCAAGGCA	AP1-HNF1A-TFAP2C	1	0.0213923
	TGACTCA-AGTTAATGATTAACCAA-TGCCCCAAGGCA	AP1-HNF1A-TFAP2C	1	0.0101237
	TGACTCA-AGTTAATGATTAACCAA-CGGCCACCAGGGGGCGCCA	AP1-HNF1A-CTCF	1	0.0264176
	TGACTCA-AGTTAATGATTAACCAA-CGGCCACCAGGGGGCGCCA	AP1-HNF1A-CTCF	1	0.0230516
	TGACTCA-AGTTAATGATTAACCAA-CGGCCACCAGGGGGCGCCA	AP1-HNF1A-CTCF	1	0.054112
	TGACTCA-AGTTAATGATTAACCAA-GTGATGACGTGTCCCAT	AP1-HNF1A-XBP1	1	0.0181979
	TGACTCA-AGTTAATGATTAACCAA-GTGATGACGTGTCCCAT	AP1-HNF1A-XBP1	1	0.0617795
	TGACTCA-AGTTAATGATTAACCAA-GTGATGACGTGTCCCAT	AP1-HNF1A-XBP1	0.254025	0.108515
	TGACTCA-GCGCTGTCCGTGGTGCTGA-CCGGGTCATTGGGGTCAGG	AP1-REST-PPARA	1	0.0482292
	TGACTCA-GCGCTGTCCGTGGTGCTGA-CCGGGTCATTGGGGTCAGG	AP1-REST-PPARA	1	0.194937
	TGACTCA-GCGCTGTCCGTGGTGCTGA-CCGGGTCATTGGGGTCAGG	AP1-REST-PPARA	0.00173586	0.356089
	TGACTCA-GCGCTGTCCGTGGTGCTGA-CCCGGAAGTG	AP1-REST-GABPA	1	0.00988609
	TGACTCA-GCGCTGTCCGTGGTGCTGA-CCCGGAAGTG	AP1-REST-GABPA	1	0.138662
	TGACTCA-GCGCTGTCCGTGGTGCTGA-CCCGGAAGTG	AP1-REST-GABPA	1	0.00243842
	TGACTCA-GCGCTGTCCGTGGTGCTGA-TGCCCCAAGGCA	AP1-REST-TFAP2C	1	0.0557646
	TGACTCA-GCGCTGTCCGTGGTGCTGA-TGCCCCAAGGCA	AP1-REST-TFAP2C	0.0493239	0.218481
	TGACTCA-GCGCTGTCCGTGGTGCTGA-TGCCCCAAGGCA	AP1-REST-TFAP2C	1	0.0150148
	TGACTCA-GCGCTGTCCGTGGTGCTGA-CGGCCACCAGGGGGCGCCA	AP1-REST-CTCF	1	0.041656
	TGACTCA-GCGCTGTCCGTGGTGCTGA-CGGCCACCAGGGGGCGCCA	AP1-REST-CTCF	0.161612	0.220606
	TGACTCA-GCGCTGTCCGTGGTGCTGA-CGGCCACCAGGGGGCGCCA	AP1-REST-CTCF	1	0.0364526
	TGACTCA-GCGCTGTCCGTGGTGCTGA-GTGATGACGTGTCCCAT	AP1-REST-XBP1	1	0.00951721
	TGACTCA-GCGCTGTCCGTGGTGCTGA-GTGATGACGTGTCCCAT	AP1-REST-XBP1	1	0.179643
	TGACTCA-GCGCTGTCCGTGGTGCTGA-GTGATGACGTGTCCCAT	AP1-REST-XBP1	1	0.13604
	TGACTCA-CCGGGTCATTGGGGTCAGG-CCCGGAAGTG	AP1-PPARA-GABPA	1	0.00460078
	TGACTCA-CCGGGTCATTGGGGTCAGG-CCCGGAAGTG	AP1-PPARA-GABPA	0.0391073	0.278905
	TGACTCA-CCGGGTCATTGGGGTCAGG-CCCGGAAGTG	AP1-PPARA-GABPA	1	0.0648958
	TGACTCA-CCGGGTCATTGGGGTCAGG-TGCCCCAAGGCA	AP1-PPARA-TFAP2C	1	0.0164511
	TGACTCA-CCGGGTCATTGGGGTCAGG-TGCCCCAAGGCA	AP1-PPARA-TFAP2C	3.44682e-05	0.269186
	TGACTCA-CCGGGTCATTGGGGTCAGG-TGCCCCAAGGCA	AP1-PPARA-TFAP2C	1	0.0267632
	TGACTCA-CCGGGTCATTGGGGTCAGG-CGGCCACCAGGGGGCGCCA	AP1-PPARA-CTCF	1	0.0205651
	TGACTCA-CCGGGTCATTGGGGTCAGG-CGGCCACCAGGGGGCGCCA	AP1-PPARA-CTCF	0.000133189	0.349379
	TGACTCA-CCGGGTCATTGGGGTCAGG-CGGCCACCAGGGGGCGCCA	AP1-PPARA-CTCF	1	0.0393186
	TGACTCA-CCGGGTCATTGGGGTCAGG-GTGATGACGTGTCCCAT	AP1-PPARA-XBP1	1	0.0254673
	TGACTCA-CCGGGTCATTGGGGTCAGG-GTGATGACGTGTCCCAT	AP1-PPARA-XBP1	0.0376561	0.271376
	TGACTCA-CCGGGTCATTGGGGTCAGG-GTGATGACGTGTCCCAT	AP1-PPARA-XBP1	1	0.14381
	TGACTCA-CCCGGAAGTG-TGCCCCAAGGCA	AP1-GABPA-TFAP2C	1	0.0690863
	TGACTCA-CCCGGAAGTG-TGCCCCAAGGCA	AP1-GABPA-TFAP2C	1	0.0250472
	TGACTCA-CCCGGAAGTG-TGCCCCAAGGCA	AP1-GABPA-TFAP2C	1	0.0915764
	TGACTCA-CCCGGAAGTG-CGGCCACCAGGGGGCGCCA	AP1-GABPA-CTCF	1	0.0511732
	TGACTCA-CCCGGAAGTG-CGGCCACCAGGGGGCGCCA	AP1-GABPA-CTCF	1	0.011235
	TGACTCA-CCCGGAAGTG-CGGCCACCAGGGGGCGCCA	AP1-GABPA-CTCF	1	0.00289976
	TGACTCA-CCCGGAAGTG-GTGATGACGTGTCCCAT	AP1-GABPA-XBP1	1	0.0252433
	TGACTCA-CCCGGAAGTG-GTGATGACGTGTCCCAT	AP1-GABPA-XBP1	1	0.0484374
	TGACTCA-CCCGGAAGTG-GTGATGACGTGTCCCAT	AP1-GABPA-XBP1	1	0.142659
	TGACTCA-TGCCCCAAGGCA-CGGCCACCAGGGGGCGCCA	AP1-TFAP2C-CTCF	1	0.05129
	TGACTCA-TGCCCCAAGGCA-CGGCCACCAGGGGGCGCCA	AP1-TFAP2C-CTCF	1	0.0119635
	TGACTCA-TGCCCCAAGGCA-CGGCCACCAGGGGGCGCCA	AP1-TFAP2C-CTCF	1	0.00464221
	TGACTCA-TGCCCCAAGGCA-GTGATGACGTGTCCCAT	AP1-TFAP2C-XBP1	1	0.0376793
	TGACTCA-TGCCCCAAGGCA-GTGATGACGTGTCCCAT	AP1-TFAP2C-XBP1	1	0.0284328
	TGACTCA-TGCCCCAAGGCA-GTGATGACGTGTCCCAT	AP1-TFAP2C-XBP1	1	0.126767
	TGACTCA-CGGCCACCAGGGGGCGCCA-GTGATGACGTGTCCCAT	AP1-CTCF-XBP1	1	0.0133082
	TGACTCA-CGGCCACCAGGGGGCGCCA-GTGATGACGTGTCCCAT	AP1-CTCF-XBP1	1	0.00959076
	TGACTCA-CGGCCACCAGGGGGCGCCA-GTGATGACGTGTCCCAT	AP1-CTCF-XBP1	0.787759	0.161805
	GGGGCAAAGGTCA-CAAAGGTCAGG-TGACGTCA	HNF4A-RXRA-CREB1	0.516232	0.0815338
	GGGGCAAAGGTCA-CAAAGGTCAGG-TGACGTCA	HNF4A-RXRA-CREB1	1	0.0192651
	GGGGCAAAGGTCA-CAAAGGTCAGG-TGACGTCA	HNF4A-RXRA-CREB1	1	0
	GGGGCAAAGGTCA-CAAAGGTCAGG-CCCCCTGACCTTTGCCCCCTGCC	HNF4A-RXRA-NR2F2	1	0.069617
	GGGGCAAAGGTCA-CAAAGGTCAGG-CCCCCTGACCTTTGCCCCCTGCC	HNF4A-RXRA-NR2F2	1	0.0539118
	GGGGCAAAGGTCA-CAAAGGTCAGG-CCCCCTGACCTTTGCCCCCTGCC	HNF4A-RXRA-NR2F2	0.0103121	0.155744
	GGGGCAAAGGTCA-CAAAGGTCAGG-GGGGATCGCGTGCCAGCCC	HNF4A-RXRA-AHR	1	0.0385644
	GGGGCAAAGGTCA-CAAAGGTCAGG-GGGGATCGCGTGCCAGCCC	HNF4A-RXRA-AHR	1	0.017029
	GGGGCAAAGGTCA-CAAAGGTCAGG-GGGGATCGCGTGCCAGCCC	HNF4A-RXRA-AHR	1	0.021798
	GGGGCAAAGGTCA-CAAAGGTCAGG-AGTTAATGATTAACCAA	HNF4A-RXRA-HNF1A	1	0.0221038
	GGGGCAAAGGTCA-CAAAGGTCAGG-AGTTAATGATTAACCAA	HNF4A-RXRA-HNF1A	1	0.00356601
	GGGGCAAAGGTCA-CAAAGGTCAGG-AGTTAATGATTAACCAA	HNF4A-RXRA-HNF1A	1	0.0505477
	GGGGCAAAGGTCA-CAAAGGTCAGG-GCGCTGTCCGTGGTGCTGA	HNF4A-RXRA-REST	1	0.109141
	GGGGCAAAGGTCA-CAAAGGTCAGG-GCGCTGTCCGTGGTGCTGA	HNF4A-RXRA-REST	1	0.0209208
	GGGGCAAAGGTCA-CAAAGGTCAGG-GCGCTGTCCGTGGTGCTGA	HNF4A-RXRA-REST	1	0.10533
	GGGGCAAAGGTCA-CAAAGGTCAGG-CCGGGTCATTGGGGTCAGG	HNF4A-RXRA-PPARA	0.665979	0.101567
	GGGGCAAAGGTCA-CAAAGGTCAGG-CCGGGTCATTGGGGTCAGG	HNF4A-RXRA-PPARA	1	0.0675244
	GGGGCAAAGGTCA-CAAAGGTCAGG-CCGGGTCATTGGGGTCAGG	HNF4A-RXRA-PPARA	8.77322e-05	0.18731
	GGGGCAAAGGTCA-CAAAGGTCAGG-CCCGGAAGTG	HNF4A-RXRA-GABPA	1	0.0817711
	GGGGCAAAGGTCA-CAAAGGTCAGG-CCCGGAAGTG	HNF4A-RXRA-GABPA	1	0.0593902
	GGGGCAAAGGTCA-CAAAGGTCAGG-CCCGGAAGTG	HNF4A-RXRA-GABPA	1	0.0867663
	GGGGCAAAGGTCA-CAAAGGTCAGG-TGCCCCAAGGCA	HNF4A-RXRA-TFAP2C	1	0.0567945
	GGGGCAAAGGTCA-CAAAGGTCAGG-TGCCCCAAGGCA	HNF4A-RXRA-TFAP2C	1	0.0660282
	GGGGCAAAGGTCA-CAAAGGTCAGG-TGCCCCAAGGCA	HNF4A-RXRA-TFAP2C	1	0.00637706
	GGGGCAAAGGTCA-CAAAGGTCAGG-CGGCCACCAGGGGGCGCCA	HNF4A-RXRA-CTCF	1	0.0552862
	GGGGCAAAGGTCA-CAAAGGTCAGG-CGGCCACCAGGGGGCGCCA	HNF4A-RXRA-CTCF	1	0.0551338
	GGGGCAAAGGTCA-CAAAGGTCAGG-CGGCCACCAGGGGGCGCCA	HNF4A-RXRA-CTCF	1	0.00793208
	GGGGCAAAGGTCA-CAAAGGTCAGG-GTGATGACGTGTCCCAT	HNF4A-RXRA-XBP1	1	0.0846731
	GGGGCAAAGGTCA-CAAAGGTCAGG-GTGATGACGTGTCCCAT	HNF4A-RXRA-XBP1	1	0.0203997
	GGGGCAAAGGTCA-CAAAGGTCAGG-GTGATGACGTGTCCCAT	HNF4A-RXRA-XBP1	1	0.0878189
	GGGGCAAAGGTCA-TGACGTCA-CCCCCTGACCTTTGCCCCCTGCC	HNF4A-CREB1-NR2F2	1	0.0487165
	GGGGCAAAGGTCA-TGACGTCA-CCCCCTGACCTTTGCCCCCTGCC	HNF4A-CREB1-NR2F2	1	0
	GGGGCAAAGGTCA-TGACGTCA-CCCCCTGACCTTTGCCCCCTGCC	HNF4A-CREB1-NR2F2	0.0139774	0.101413
	GGGGCAAAGGTCA-TGACGTCA-GGGGATCGCGTGCCAGCCC	HNF4A-CREB1-AHR	1	0.0500062
	GGGGCAAAGGTCA-TGACGTCA-GGGGATCGCGTGCCAGCCC	HNF4A-CREB1-AHR	1	0
	GGGGCAAAGGTCA-TGACGTCA-GGGGATCGCGTGCCAGCCC	HNF4A-CREB1-AHR	1	0.0562802
	GGGGCAAAGGTCA-TGACGTCA-AGTTAATGATTAACCAA	HNF4A-CREB1-HNF1A	1	0.0240591
	GGGGCAAAGGTCA-TGACGTCA-AGTTAATGATTAACCAA	HNF4A-CREB1-HNF1A	1	5.55112e-17
	GGGGCAAAGGTCA-TGACGTCA-AGTTAATGATTAACCAA	HNF4A-CREB1-HNF1A	1	0.00941999
	GGGGCAAAGGTCA-TGACGTCA-GCGCTGTCCGTGGTGCTGA	HNF4A-CREB1-REST	1	0.102817
	GGGGCAAAGGTCA-TGACGTCA-GCGCTGTCCGTGGTGCTGA	HNF4A-CREB1-REST	1	0
	GGGGCAAAGGTCA-TGACGTCA-GCGCTGTCCGTGGTGCTGA	HNF4A-CREB1-REST	0.170661	0.13402
	GGGGCAAAGGTCA-TGACGTCA-CCGGGTCATTGGGGTCAGG	HNF4A-CREB1-PPARA	1	0.0340991
	GGGGCAAAGGTCA-TGACGTCA-CCGGGTCATTGGGGTCAGG	HNF4A-CREB1-PPARA	1	1.38778e-17
	GGGGCAAAGGTCA-TGACGTCA-CCGGGTCATTGGGGTCAGG	HNF4A-CREB1-PPARA	8.54166e-06	0.190094
	GGGGCAAAGGTCA-TGACGTCA-CCCGGAAGTG	HNF4A-CREB1-GABPA	0.000274375	0.185702
	GGGGCAAAGGTCA-TGACGTCA-CCCGGAAGTG	HNF4A-CREB1-GABPA	1	0
	GGGGCAAAGGTCA-TGACGTCA-CCCGGAAGTG	HNF4A-CREB1-GABPA	1	0.0536787
	GGGGCAAAGGTCA-TGACGTCA-TGCCCCAAGGCA	HNF4A-CREB1-TFAP2C	0.809163	0.0819807
	GGGGCAAAGGTCA-TGACGTCA-TGCCCCAAGGCA	HNF4A-CREB1-TFAP2C	1	3.46945e-18
	GGGGCAAAGGTCA-TGACGTCA-TGCCCCAAGGCA	HNF4A-CREB1-TFAP2C	1	0.020956
	GGGGCAAAGGTCA-TGACGTCA-CGGCCACCAGGGGGCGCCA	HNF4A-CREB1-CTCF	1	0.0848794
	GGGGCAAAGGTCA-TGACGTCA-CGGCCACCAGGGGGCGCCA	HNF4A-CREB1-CTCF	1	0
	GGGGCAAAGGTCA-TGACGTCA-CGGCCACCAGGGGGCGCCA	HNF4A-CREB1-CTCF	1	0.00498914
	GGGGCAAAGGTCA-TGACGTCA-GTGATGACGTGTCCCAT	HNF4A-CREB1-XBP1	1	0.00355374
	GGGGCAAAGGTCA-TGACGTCA-GTGATGACGTGTCCCAT	HNF4A-CREB1-XBP1	1	6.93889e-18
	GGGGCAAAGGTCA-TGACGTCA-GTGATGACGTGTCCCAT	HNF4A-CREB1-XBP1	1	0.0792337
	GGGGCAAAGGTCA-CCCCCTGACCTTTGCCCCCTGCC-GGGGATCGCGTGCCAGCCC	HNF4A-NR2F2-AHR	1	0.0381467
	GGGGCAAAGGTCA-CCCCCTGACCTTTGCCCCCTGCC-GGGGATCGCGTGCCAGCCC	HNF4A-NR2F2-AHR	0.00929811	0.172881
	GGGGCAAAGGTCA-CCCCCTGACCTTTGCCCCCTGCC-GGGGATCGCGTGCCAGCCC	HNF4A-NR2F2-AHR	1	0.0354401
	GGGGCAAAGGTCA-CCCCCTGACCTTTGCCCCCTGCC-AGTTAATGATTAACCAA	HNF4A-NR2F2-HNF1A	1	0.0819924
	GGGGCAAAGGTCA-CCCCCTGACCTTTGCCCCCTGCC-AGTTAATGATTAACCAA	HNF4A-NR2F2-HNF1A	1	0.060806
	GGGGCAAAGGTCA-CCCCCTGACCTTTGCCCCCTGCC-AGTTAATGATTAACCAA	HNF4A-NR2F2-HNF1A	1	0.0486522
	GGGGCAAAGGTCA-CCCCCTGACCTTTGCCCCCTGCC-GCGCTGTCCGTGGTGCTGA	HNF4A-NR2F2-REST	1	0.10633
	GGGGCAAAGGTCA-CCCCCTGACCTTTGCCCCCTGCC-GCGCTGTCCGTGGTGCTGA	HNF4A-NR2F2-REST	0.0167893	0.256278
	GGGGCAAAGGTCA-CCCCCTGACCTTTGCCCCCTGCC-GCGCTGTCCGTGGTGCTGA	HNF4A-NR2F2-REST	1	0.11967
	GGGGCAAAGGTCA-CCCCCTGACCTTTGCCCCCTGCC-CCGGGTCATTGGGGTCAGG	HNF4A-NR2F2-PPARA	1	0.00476014
	GGGGCAAAGGTCA-CCCCCTGACCTTTGCCCCCTGCC-CCGGGTCATTGGGGTCAGG	HNF4A-NR2F2-PPARA	1	0.0940978
	GGGGCAAAGGTCA-CCCCCTGACCTTTGCCCCCTGCC-CCGGGTCATTGGGGTCAGG	HNF4A-NR2F2-PPARA	0.326647	0.110577
	GGGGCAAAGGTCA-CCCCCTGACCTTTGCCCCCTGCC-CCCGGAAGTG	HNF4A-NR2F2-GABPA	1	0.0632643
	GGGGCAAAGGTCA-CCCCCTGACCTTTGCCCCCTGCC-CCCGGAAGTG	HNF4A-NR2F2-GABPA	1	0.15535
	GGGGCAAAGGTCA-CCCCCTGACCTTTGCCCCCTGCC-CCCGGAAGTG	HNF4A-NR2F2-GABPA	1	0.00695569
	GGGGCAAAGGTCA-CCCCCTGACCTTTGCCCCCTGCC-TGCCCCAAGGCA	HNF4A-NR2F2-TFAP2C	1	0.0404196
	GGGGCAAAGGTCA-CCCCCTGACCTTTGCCCCCTGCC-TGCCCCAAGGCA	HNF4A-NR2F2-TFAP2C	0.10422	0.122718
	GGGGCAAAGGTCA-CCCCCTGACCTTTGCCCCCTGCC-TGCCCCAAGGCA	HNF4A-NR2F2-TFAP2C	1	0.0281971
	GGGGCAAAGGTCA-CCCCCTGACCTTTGCCCCCTGCC-CGGCCACCAGGGGGCGCCA	HNF4A-NR2F2-CTCF	1	0.100275
	GGGGCAAAGGTCA-CCCCCTGACCTTTGCCCCCTGCC-CGGCCACCAGGGGGCGCCA	HNF4A-NR2F2-CTCF	0.0016571	0.19165
	GGGGCAAAGGTCA-CCCCCTGACCTTTGCCCCCTGCC-CGGCCACCAGGGGGCGCCA	HNF4A-NR2F2-CTCF	1	0.0582081
	GGGGCAAAGGTCA-CCCCCTGACCTTTGCCCCCTGCC-GTGATGACGTGTCCCAT	HNF4A-NR2F2-XBP1	1	0.0216191
	GGGGCAAAGGTCA-CCCCCTGACCTTTGCCCCCTGCC-GTGATGACGTGTCCCAT	HNF4A-NR2F2-XBP1	0.0500737	0.144551
	GGGGCAAAGGTCA-CCCCCTGACCTTTGCCCCCTGCC-GTGATGACGTGTCCCAT	HNF4A-NR2F2-XBP1	1	0.0101116
	GGGGCAAAGGTCA-GGGGATCGCGTGCCAGCCC-AGTTAATGATTAACCAA	HNF4A-AHR-HNF1A	1	0.0757539
	GGGGCAAAGGTCA-GGGGATCGCGTGCCAGCCC-AGTTAATGATTAACCAA	HNF4A-AHR-HNF1A	1	0.0446823
	GGGGCAAAGGTCA-GGGGATCGCGTGCCAGCCC-AGTTAATGATTAACCAA	HNF4A-AHR-HNF1A	1	0.032917
	GGGGCAAAGGTCA-GGGGATCGCGTGCCAGCCC-GCGCTGTCCGTGGTGCTGA	HNF4A-AHR-REST	1	0.0837659
	GGGGCAAAGGTCA-GGGGATCGCGTGCCAGCCC-GCGCTGTCCGTGGTGCTGA	HNF4A-AHR-REST	1	0.0127299
	GGGGCAAAGGTCA-GGGGATCGCGTGCCAGCCC-GCGCTGTCCGTGGTGCTGA	HNF4A-AHR-REST	0.0778049	0.216668
	GGGGCAAAGGTCA-GGGGATCGCGTGCCAGCCC-CCGGGTCATTGGGGTCAGG	HNF4A-AHR-PPARA	0.0133885	0.174754
	GGGGCAAAGGTCA-GGGGATCGCGTGCCAGCCC-CCGGGTCATTGGGGTCAGG	HNF4A-AHR-PPARA	1	0.00671212
	GGGGCAAAGGTCA-GGGGATCGCGTGCCAGCCC-CCGGGTCATTGGGGTCAGG	HNF4A-AHR-PPARA	0.0148471	0.173565
	GGGGCAAAGGTCA-GGGGATCGCGTGCCAGCCC-CCCGGAAGTG	HNF4A-AHR-GABPA	1	0.107238
	GGGGCAAAGGTCA-GGGGATCGCGTGCCAGCCC-CCCGGAAGTG	HNF4A-AHR-GABPA	1	0.0620231
	GGGGCAAAGGTCA-GGGGATCGCGTGCCAGCCC-CCCGGAAGTG	HNF4A-AHR-GABPA	1	0.115976
	GGGGCAAAGGTCA-GGGGATCGCGTGCCAGCCC-TGCCCCAAGGCA	HNF4A-AHR-TFAP2C	0.295517	0.0957959
	GGGGCAAAGGTCA-GGGGATCGCGTGCCAGCCC-TGCCCCAAGGCA	HNF4A-AHR-TFAP2C	1	0.0215739
	GGGGCAAAGGTCA-GGGGATCGCGTGCCAGCCC-TGCCCCAAGGCA	HNF4A-AHR-TFAP2C	1	0.0713529
	GGGGCAAAGGTCA-GGGGATCGCGTGCCAGCCC-CGGCCACCAGGGGGCGCCA	HNF4A-AHR-CTCF	0.422729	0.131543
	GGGGCAAAGGTCA-GGGGATCGCGTGCCAGCCC-CGGCCACCAGGGGGCGCCA	HNF4A-AHR-CTCF	1	0.0579702
	GGGGCAAAGGTCA-GGGGATCGCGTGCCAGCCC-CGGCCACCAGGGGGCGCCA	HNF4A-AHR-CTCF	1	0.0815384
	GGGGCAAAGGTCA-GGGGATCGCGTGCCAGCCC-GTGATGACGTGTCCCAT	HNF4A-AHR-XBP1	0.856454	0.111268
	GGGGCAAAGGTCA-GGGGATCGCGTGCCAGCCC-GTGATGACGTGTCCCAT	HNF4A-AHR-XBP1	1	0.011869
	GGGGCAAAGGTCA-GGGGATCGCGTGCCAGCCC-GTGATGACGTGTCCCAT	HNF4A-AHR-XBP1	0.00222391	0.184797
	GGGGCAAAGGTCA-AGTTAATGATTAACCAA-GCGCTGTCCGTGGTGCTGA	HNF4A-HNF1A-REST	0.370745	0.151401
	GGGGCAAAGGTCA-AGTTAATGATTAACCAA-GCGCTGTCCGTGGTGCTGA	HNF4A-HNF1A-REST	1	0.0811123
	GGGGCAAAGGTCA-AGTTAATGATTAACCAA-GCGCTGTCCGTGGTGCTGA	HNF4A-HNF1A-REST	0.188061	0.163252
	GGGGCAAAGGTCA-AGTTAATGATTAACCAA-CCGGGTCATTGGGGTCAGG	HNF4A-HNF1A-PPARA	0.664649	0.1419
	GGGGCAAAGGTCA-AGTTAATGATTAACCAA-CCGGGTCATTGGGGTCAGG	HNF4A-HNF1A-PPARA	1	0.00595281
	GGGGCAAAGGTCA-AGTTAATGATTAACCAA-CCGGGTCATTGGGGTCAGG	HNF4A-HNF1A-PPARA	0.210452	0.163019
	GGGGCAAAGGTCA-AGTTAATGATTAACCAA-CCCGGAAGTG	HNF4A-HNF1A-GABPA	0.529019	0.107301
	GGGGCAAAGGTCA-AGTTAATGATTAACCAA-CCCGGAAGTG	HNF4A-HNF1A-GABPA	1	0.0106816
	GGGGCAAAGGTCA-AGTTAATGATTAACCAA-CCCGGAAGTG	HNF4A-HNF1A-GABPA	1	0.00881483
	GGGGCAAAGGTCA-AGTTAATGATTAACCAA-TGCCCCAAGGCA	HNF4A-HNF1A-TFAP2C	1	0.0434899
	GGGGCAAAGGTCA-AGTTAATGATTAACCAA-TGCCCCAAGGCA	HNF4A-HNF1A-TFAP2C	1	0.0049359
	GGGGCAAAGGTCA-AGTTAATGATTAACCAA-TGCCCCAAGGCA	HNF4A-HNF1A-TFAP2C	1	0.00758522
	GGGGCAAAGGTCA-AGTTAATGATTAACCAA-CGGCCACCAGGGGGCGCCA	HNF4A-HNF1A-CTCF	0.598489	0.090284
	GGGGCAAAGGTCA-AGTTAATGATTAACCAA-CGGCCACCAGGGGGCGCCA	HNF4A-HNF1A-CTCF	1	0.0298815
	GGGGCAAAGGTCA-AGTTAATGATTAACCAA-CGGCCACCAGGGGGCGCCA	HNF4A-HNF1A-CTCF	0.951607	0.0844571
	GGGGCAAAGGTCA-AGTTAATGATTAACCAA-GTGATGACGTGTCCCAT	HNF4A-HNF1A-XBP1	1	0.0353814
	GGGGCAAAGGTCA-AGTTAATGATTAACCAA-GTGATGACGTGTCCCAT	HNF4A-HNF1A-XBP1	1	0.0446311
	GGGGCAAAGGTCA-AGTTAATGATTAACCAA-GTGATGACGTGTCCCAT	HNF4A-HNF1A-XBP1	1	0.0886632
	GGGGCAAAGGTCA-GCGCTGTCCGTGGTGCTGA-CCGGGTCATTGGGGTCAGG	HNF4A-REST-PPARA	1	0.120664
	GGGGCAAAGGTCA-GCGCTGTCCGTGGTGCTGA-CCGGGTCATTGGGGTCAGG	HNF4A-REST-PPARA	1	0.115362
	GGGGCAAAGGTCA-GCGCTGTCCGTGGTGCTGA-CCGGGTCATTGGGGTCAGG	HNF4A-REST-PPARA	0.000752438	0.327823
	GGGGCAAAGGTCA-GCGCTGTCCGTGGTGCTGA-CCCGGAAGTG	HNF4A-REST-GABPA	1	0.118513
	GGGGCAAAGGTCA-GCGCTGTCCGTGGTGCTGA-CCCGGAAGTG	HNF4A-REST-GABPA	0.863759	0.172362
	GGGGCAAAGGTCA-GCGCTGTCCGTGGTGCTGA-CCCGGAAGTG	HNF4A-REST-GABPA	1	0.0570015
	GGGGCAAAGGTCA-GCGCTGTCCGTGGTGCTGA-TGCCCCAAGGCA	HNF4A-REST-TFAP2C	1	0.122579
	GGGGCAAAGGTCA-GCGCTGTCCGTGGTGCTGA-TGCCCCAAGGCA	HNF4A-REST-TFAP2C	0.0472492	0.201889
	GGGGCAAAGGTCA-GCGCTGTCCGTGGTGCTGA-TGCCCCAAGGCA	HNF4A-REST-TFAP2C	1	0.0350856
	GGGGCAAAGGTCA-GCGCTGTCCGTGGTGCTGA-CGGCCACCAGGGGGCGCCA	HNF4A-REST-CTCF	1	0.117329
	GGGGCAAAGGTCA-GCGCTGTCCGTGGTGCTGA-CGGCCACCAGGGGGCGCCA	HNF4A-REST-CTCF	1	0.14561
	GGGGCAAAGGTCA-GCGCTGTCCGTGGTGCTGA-CGGCCACCAGGGGGCGCCA	HNF4A-REST-CTCF	1	0.0666918
	GGGGCAAAGGTCA-GCGCTGTCCGTGGTGCTGA-GTGATGACGTGTCCCAT	HNF4A-REST-XBP1	1	0.0916941
	GGGGCAAAGGTCA-GCGCTGTCCGTGGTGCTGA-GTGATGACGTGTCCCAT	HNF4A-REST-XBP1	1	0.162193
	GGGGCAAAGGTCA-GCGCTGTCCGTGGTGCTGA-GTGATGACGTGTCCCAT	HNF4A-REST-XBP1	1	0.10456
	GGGGCAAAGGTCA-CCGGGTCATTGGGGTCAGG-CCCGGAAGTG	HNF4A-PPARA-GABPA	0.426064	0.123072
	GGGGCAAAGGTCA-CCGGGTCATTGGGGTCAGG-CCCGGAAGTG	HNF4A-PPARA-GABPA	0.000597351	0.198076
	GGGGCAAAGGTCA-CCGGGTCATTGGGGTCAGG-CCCGGAAGTG	HNF4A-PPARA-GABPA	1	0.0512439
	GGGGCAAAGGTCA-CCGGGTCATTGGGGTCAGG-TGCCCCAAGGCA	HNF4A-PPARA-TFAP2C	1	0.0968267
	GGGGCAAAGGTCA-CCGGGTCATTGGGGTCAGG-TGCCCCAAGGCA	HNF4A-PPARA-TFAP2C	0.000859939	0.178513
	GGGGCAAAGGTCA-CCGGGTCATTGGGGTCAGG-TGCCCCAAGGCA	HNF4A-PPARA-TFAP2C	1	0.0423453
	GGGGCAAAGGTCA-CCGGGTCATTGGGGTCAGG-CGGCCACCAGGGGGCGCCA	HNF4A-PPARA-CTCF	1	0.122272
	GGGGCAAAGGTCA-CCGGGTCATTGGGGTCAGG-CGGCCACCAGGGGGCGCCA	HNF4A-PPARA-CTCF	0.00726842	0.227459
[truncated: 517 more rows]

## Sheet: 6
Fig 6a										Fig 6c
SAg_Construct1	SAw_Construct1	SAg_Construct2	SAw_Construct2	SAg_Pool	SAw_Pool					REST_TCAGCACCACGGACAGCGC_R -3.063003e-01
0.630531	0.701493	0.580811	0.59165	0.548714	0.589176					HNF1A_TTGGTTAATCATTAACT_R 2.494011e-01
0.635992	0.709018	0.567955	0.581287	0.548294	0.589495					REST_GCGCTGTCCGTGGTGCTGA_F -2.264201e-01
0.629357	0.703624	0.576247	0.587404	0.546312	0.591395					HNF1A_AGTTAATGATTAACCAA_F 2.114955e-01
0.608296	0.69248	0.583935	0.594171	0.561295	0.605637					PPARA_CCGGGTCATTGGGGTCAGG_F 1.401085e-01
0.614674	0.697203	0.590912	0.601751	0.552887	0.592747					XBP1_GTGATGACGTGTCCCAT_F 1.252296e-01
0.621763	0.70754	0.588238	0.597	0.551554	0.590638					SP1_GGGGGCGGGG_R 1.027229e-01
0.606377	0.690387	0.583429	0.590668	0.565357	0.60583					CTCF_TGGCGCCCCCTGGTGGCCG_R -1.020647e-01
0.605081	0.695456	0.577093	0.589329	0.54232	0.58886					FOXA1_TGTTTGCTTTG_F 8.825039e-02
0.637056	0.713829	0.590363	0.599856	0.559476	0.600437					CTCF_CGGCCACCAGGGGGCGCCA_F -8.621598e-02
0.624653	0.710221	0.582625	0.593987	0.542185	0.590717					HNF4A_GGGGCAAAGGTCA_F 7.891725e-02
										YY1_CAAGATGGCGGC_F -7.011524e-02
										RXRA_CAAAGGTCAGG_F 6.592303e-02
										AP1_TGAGTCA_R 5.214553e-02
										PPARA_CCTGACCCCAATGACCCGG_R -4.866876e-02
										ONECUT1_TTATTGATTTTG_R 4.843368e-02
										CREB1_TGACGTCA_F -4.578638e-02
										YY1_GCCGCCATCTTG_R -4.153750e-02
										CEBPA_TATTGTGCAAC_R 3.745905e-02
										AHR_GGGCTGGCACGCGATCCCC_R 3.582588e-02
										AHR_GGGGATCGCGTGCCAGCCC_F 3.345001e-02
										GABPA_CCCGGAAGTG_F -3.340008e-02
										RXRA_CCTGACCTTTG_R -3.106471e-02
										CEBPA_GTTGCACAATA_F 2.826672e-02
										AP1_TGACTCA_F 2.710592e-02
										TFAP2C_TGCCCCAAGGCA_F -2.160104e-02
										XBP1_ATGGGACACGTCATCAC_R 2.039222e-02
										NR2F2_GGCAGGGGGCAAAGGTCAGGGGG_R 1.898620e-02
										NR2F2_CCCCCTGACCTTTGCCCCCTGCC_F 1.611370e-02
										FOXA1_CAAAGCAAACA_R -1.370974e-02
										GABPA_CACTTCCGGG_R 9.146418e-03
										TFAP2C_TGCCTTGGGGCA_R 7.947679e-03
										ONECUT1_CAAAATCAATAA_F -5.323991e-03
										HNF4A_TGACCTTTGCCCC_R -1.392568e-03
										SP1_CCCCGCCCCC_F -1.190694e-03
										CREB1_TGACGTCA.1_R -1.096860e-03
										(Intercept) -7.718768e-15
